# Supplementary material for: Definition and Independent Validation of a Proteomic-Classifier in Ovarian Cancer
Source: Cancers (Basel). 2020 Sep 4;12(9):2519. doi: 10.3390/cancers12092519 (PMC7564837; doi:10.3390/cancers12092519)
Supplement: Supplementary file 1 [file cancers-12-02519-s001.zip]

Archive with 3 entries (3 files):
- cancers-873742- Supplementary Materials.pdf
- ProteinPanelData.xlsx
- UnivariateMSFeatureAssociation.xlsx
