# Supplementary material for: Definition and Independent Validation of a Proteomic-Classifier in Ovarian Cancer
Source: Cancers (Basel). 2020 Sep 4;12(9):2519. doi: 10.3390/cancers12092519 (PMC7564837; doi:10.3390/cancers12092519)
Supplement: Supplementary file 1 [file cancers-12-02519-s001.zip › ProteinPanelData.xlsx]

## Sheet: Sheet1
							Is protein included in the protein subset for a particular biological process?
SomaId 2017	Protein Name	EntrezGeneSymbol	Good Median	Poor Median	Mann-Whitney p value	FDR	Acute inflammatory response	Acute phase response	Complement activation (narrowly defined)	Complement activation (broadly defined)	NK cell mediated immuntiy	Wound healing (broadly defined)	Cytokine production involved in immune response	Response to hypoxia	Extracellular matrix organization	EMT	Angiogenesis	IFN type 1	IFN Gamma	Glycolysis	Behavior	Cellular component of morphogenesis	Immune tolerance and suppression	Immune tolerance	Chronic inflammatory response	Type 2 immune response	Type 1 immune response	T cell mediated immunity	B cell mediated immunity	Type 17 immune response	Innate immune response	45_Wound-healing (narrowly defined)
SL002525	Complement C2	C2	3261.85	3984.25	3.25692e-05	<0.05	no	no	yes	yes	no	no	no	no	no	no	no	no	no	no	no	no	no	no	no	no	no	no	no	no	no	no
SL000414	Complement factor B	CFB	30633.7	37656.3	4.78102e-05	<0.05	no	no	yes	yes	no	no	no	no	no	no	no	no	no	no	no	no	no	no	no	no	no	no	no	no	no	no
SL000566	Retinol-binding protein 4	RBP4	273.4	204.55	9.61397e-05	<0.05	no	no	no	no	no	no	no	no	no	no	no	no	no	no	no	no	no	no	no	no	no	no	no	no	no	no
SL004876	Kallistatin	SERPINA4	34446.6	26100.3	0.000188684	<0.10	no	no	no	no	no	no	no	no	no	no	no	no	no	no	no	no	no	no	no	no	no	no	no	no	no	no
SL000325	Complement component C9	C9	108791	130553	0.000408891	<0.10	no	no	yes	yes	no	no	no	no	no	no	no	no	no	no	no	no	no	no	no	no	no	no	no	no	no	no
SL000051	C-reactive protein	CRP	61550.9	95577.1	0.000444548	<0.10	no	yes	no	no	no	no	no	no	no	no	no	no	no	no	no	no	no	no	no	no	no	no	no	no	no	no
SL000462	Insulin-like growth factor-binding protein 1	IGFBP1	1066.3	2092.7	0.000483091	<0.10	no	no	no	no	no	no	no	no	no	no	no	no	no	no	no	no	no	no	no	no	no	no	no	no	no	no
SL000022	D-dimer	FGA FGB FGG	2845.75	4227.7	0.000524733	<0.10	yes	yes	no	no	no	yes	no	no	yes	no	no	no	no	no	no	no	no	no	no	no	no	no	no	no	no	yes
SL016129	Protein FAM107B	FAM107B	3477.05	4466.6	0.000924023	<0.15	no	no	no	no	no	no	no	no	no	no	no	no	no	no	no	no	no	no	no	no	no	no	no	no	no	no
SL002528	Phospholipase A2, membrane associated	PLA2G2A	2035.7	3455.85	0.00108166	<0.15	no	no	no	no	no	no	no	no	no	no	no	no	no	no	no	no	no	no	no	no	no	no	no	no	no	no
SL014008	Alpha-(1,3)-fucosyltransferase 5	FUT5	6674.2	12855.2	0.00108166	<0.15	no	no	no	no	no	no	no	no	no	no	no	no	no	no	no	no	no	no	no	no	no	no	no	no	no	no
SL000087	Interleukin-6	IL6	500.55	689.5	0.00116949	<0.15	yes	yes	no	no	no	yes	yes	no	no	no	yes	no	no	no	no	no	yes	no	no	yes	no	yes	no	yes	no	no
SL002823	L-Selectin	SELL	4339.3	3529.75	0.00159029	<0.20	no	no	no	no	no	no	no	no	no	no	no	no	no	no	no	no	no	no	no	no	no	no	no	no	no	no
SL004739	Inter-alpha-trypsin inhibitor heavy chain H4	ITIH4	35984.4	42407.4	0.00171605	<0.20	no	yes	no	no	no	no	no	no	no	no	no	no	no	no	no	no	no	no	no	no	no	no	no	no	no	no
SL003310	Vascular endothelial growth factor A, isoform 121	VEGFA	2327.95	3955.95	0.00185029	<0.20	no	no	no	no	no	no	no	yes	no	no	yes	no	no	no	no	no	no	no	no	no	no	no	no	no	no	no
SL003341	Fibrinogen gamma chain	FGG	13038.5	18819.2	0.00199411	<0.20	yes	yes	no	no	no	yes	no	no	yes	no	no	no	no	no	no	no	no	no	no	no	no	no	no	no	no	yes
SL007651	Fibroblast growth factor 23	FGF23	842.95	1494.8	0.00199411	<0.20	no	no	no	no	no	no	no	no	no	no	no	no	no	no	no	no	no	no	no	no	no	no	no	no	no	no
SL000603	Trypsin-1	PRSS1	10675.1	7226.05	0.00231298	<0.20	no	no	no	no	no	no	no	no	yes	no	no	no	no	no	no	no	no	no	no	no	no	no	no	no	no	no
SL003362	Complement C3d fragment	C3	16104.1	19689.3	0.00231298	<0.20	no	no	yes	yes	no	no	no	no	no	no	no	no	no	no	no	no	no	no	no	no	no	no	no	no	no	no
SL004064	Phospholipase A2	PLA2G1B	1140.85	923.6	0.00298363	<0.20	no	no	no	no	no	no	no	no	no	no	no	no	no	no	no	no	no	no	no	no	no	no	no	no	no	no
SL004515	Peptidoglycan recognition protein 1	PGLYRP1	2445.75	1272.55	0.00309484	<0.20	no	no	no	no	no	no	no	no	no	no	no	no	no	no	no	no	no	no	no	no	no	no	no	no	yes	no
SL000415	Complement factor H	CFH	67825.2	75482	0.00332475	<0.20	no	no	yes	yes	no	no	no	no	no	no	no	no	no	no	no	no	no	no	no	no	no	no	no	no	no	no
SL000440	Hemopexin	HPX	994.05	1898.4	0.00332475	<0.20	no	no	no	no	no	no	no	no	no	no	no	no	no	no	no	no	no	no	no	no	no	no	yes	no	no	no
SL006694	Beta-Ala-His dipeptidase	CNDP1	5745.2	4372.25	0.0035691	<0.20	no	no	no	no	no	no	no	no	no	no	no	no	no	no	no	no	no	no	no	no	no	no	no	no	no	no
SL000002	Vascular endothelial growth factor A	VEGFA	2577.45	3124.4	0.00357012	<0.20	no	no	no	no	no	no	no	yes	no	no	yes	no	no	no	no	no	no	no	no	no	no	no	no	no	no	no
SL000320	C5a anaphylatoxin	C5	25058.8	33391.4	0.00357012	<0.20	no	no	yes	yes	no	no	no	no	no	no	no	no	no	no	no	no	no	no	no	no	no	no	no	no	no	no
SL003761	Phosphatidylinositol 3,4,5-trisphosphate 3-phosphatase and dual-specificity protein phosphatase PTEN	PTEN	1304.45	1130.75	0.00369783	<0.20	no	no	no	no	no	yes	no	no	no	yes	no	no	no	no	no	no	no	no	no	no	no	no	no	no	no	no
SL010502	Mitogen-activated protein kinase 8	MAPK8	552.45	453.6	0.00383186	<0.20	no	no	no	no	no	no	no	no	no	no	no	no	no	no	no	no	no	no	no	no	no	no	no	no	no	no
SL003328	Complement factor I	CFI	50845.8	56188.2	0.00411091	<0.20	no	no	no	yes	no	no	no	no	no	no	no	no	no	no	no	no	no	no	no	no	no	no	no	no	no	no
SL000572	Serum amyloid A-1 protein	SAA1	844.7	6090.3	0.00440828	<0.20	no	yes	no	no	no	yes	no	no	no	no	no	no	no	no	no	no	no	no	no	no	no	no	no	no	yes	no
SL000474	Interleukin-16	IL16	490.7	448.05	0.00472501	<0.20	no	no	no	no	no	no	no	no	no	no	no	no	no	no	no	no	no	no	no	no	no	no	no	no	no	no
SL005188	Interleukin-5 receptor subunit alpha	IL5RA	2341.85	3643.15	0.00506221	<0.25	no	no	no	no	no	no	no	no	no	no	no	no	no	no	no	no	no	no	no	no	no	no	no	no	no	no
SL000521	Interstitial collagenase	MMP1	5277.5	9606.2	0.00542102	<0.25	no	no	no	no	no	no	no	no	yes	no	no	no	no	no	no	no	no	no	no	no	no	no	no	no	no	no
SL000276	Apolipoprotein E	APOE	27523.1	17831	0.00580263	<0.25	no	no	no	no	no	yes	no	no	no	no	no	no	no	no	no	no	no	no	no	no	no	no	no	no	no	yes
SL005161	Fibroblast growth factor 12	FGF12	259.35	235.45	0.00580263	<0.25	no	no	no	no	no	no	no	no	no	no	no	no	no	no	no	no	no	no	no	no	no	no	no	no	no	no
SL000496	Lactotransferrin	LTF	39758.4	17227.8	0.00758293	<0.30	no	no	no	no	no	no	no	no	no	no	no	no	no	no	no	no	no	no	no	no	no	no	no	no	no	no
SL010457	Delta-like protein 4	DLL4	376.35	299.8	0.00809842	<0.30	no	no	no	no	no	no	no	no	no	no	yes	no	no	no	no	no	no	no	no	no	no	no	no	no	no	no
SL000089	Transforming growth factor beta-3	TGFB3	513.3	569.7	0.00922445	<0.35	no	no	no	no	no	no	yes	yes	no	yes	no	no	no	no	no	no	no	no	no	no	no	no	no	no	no	no
SL010503	MAP kinase-activated protein kinase 2	MAPKAPK2	2369.95	1995.65	0.00983825	<0.35	no	no	no	no	no	no	no	no	no	no	no	no	no	no	no	no	no	no	no	no	no	no	no	no	no	no
SL010462	Ficolin-1	FCN1	1505.8	1243.25	0.0104882	<0.35	no	no	yes	yes	no	no	no	no	no	no	no	no	no	no	no	no	no	no	no	no	no	no	no	no	no	no
SL003309	Lipopolysaccharide-binding protein	LBP	74068.9	89868.9	0.0119037	<0.40	no	yes	no	no	no	no	no	no	no	no	no	no	no	no	no	no	no	no	no	no	no	no	no	no	yes	no
SL017610	Gro-beta/gamma	CXCL3 CXCL2	854.15	1205.55	0.0119037	<0.40	no	no	no	no	no	no	no	no	no	no	no	no	no	no	no	no	no	no	no	no	no	no	no	no	no	no
SL000437	Haptoglobin	HP	28279.2	40570.3	0.012673	<0.40	yes	no	no	no	no	no	no	no	no	no	no	no	no	no	no	no	no	no	no	no	no	no	no	no	no	no
SL002792	beta-adrenergic receptor kinase 1	ADRBK1	3536.35	2371.9	0.012673	<0.40	no	no	no	no	no	no	no	no	no	no	no	no	no	no	no	no	no	no	no	no	no	no	no	no	no	no
SL003172	C-X-C motif chemokine 6	CXCL6	2661.35	3913.3	0.012673	<0.40	no	no	no	no	no	no	no	no	no	no	no	no	no	no	no	no	no	no	no	no	no	no	no	no	no	no
SL004486	Vascular endothelial growth factor C	VEGFC	1589.65	1946.15	0.012673	<0.40	no	no	no	no	no	no	no	yes	no	no	yes	no	no	no	no	no	no	no	no	no	no	no	no	no	no	no
SL006830	Complement factor H-related protein 5	CFHR5	2685.2	3668.85	0.012673	<0.40	no	no	yes	yes	no	no	no	no	no	no	no	no	no	no	no	no	no	no	no	no	no	no	no	no	no	no
SL008835	Asialoglycoprotein receptor 1	ASGR1	1530.15	1330.35	0.013486	<0.40	no	no	no	no	no	no	no	no	no	no	no	no	no	no	no	no	no	no	no	no	no	no	no	no	no	no
SL008190	Spectrin alpha chain, non-erythrocytic 1	SPTAN1	325.85	298.35	0.0143417	<0.40	no	no	no	no	no	no	no	no	no	no	no	no	no	no	no	yes	no	no	no	no	no	no	no	no	no	no
SL004367	Dickkopf-related protein 1	DKK1	3293.55	3806.1	0.0143448	<0.40	no	no	no	no	no	no	no	no	no	no	no	no	no	no	yes	no	no	no	no	no	no	no	no	no	no	no
SL010348	Fibronectin Fragment 4	FN1	3514.75	3099.1	0.0143448	<0.40	no	no	no	no	no	no	no	no	yes	no	no	no	no	no	no	no	no	no	no	no	no	no	no	no	no	no
SL010612	Dickkopf-related protein 4	DKK4	1417.65	1655.85	0.0143448	<0.40	no	no	no	no	no	no	no	no	no	no	no	no	no	no	no	no	no	no	no	no	no	no	no	no	no	no
SL004859	Tumor necrosis factor receptor superfamily member 18	TNFRSF18	1739.2	2413.85	0.0152514	<0.40	no	no	no	no	no	no	no	no	no	no	no	no	no	no	no	no	yes	yes	no	no	no	no	no	no	no	no
SL008008	Arginase-1	ARG1	2361.55	1679.6	0.0152514	<0.40	no	no	no	no	no	no	no	no	no	no	no	no	no	no	no	no	yes	no	no	no	no	no	no	no	no	no
SL004742	Afamin	AFM	28821.2	24854.7	0.0162081	<0.40	no	no	no	no	no	no	no	no	no	no	no	no	no	no	no	no	no	no	no	no	no	no	no	no	no	no
SL000481	Interleukin-5	IL5	301.3	345.1	0.0172172	<0.40	no	no	no	no	no	no	no	no	no	no	no	no	no	no	no	no	no	no	no	yes	no	no	no	no	no	no
SL008936	Neural cell adhesion molecule L1-like protein	CHL1	13378.8	15238.9	0.0172172	<0.40	no	no	no	no	no	no	no	no	no	no	no	no	no	no	no	no	no	no	no	no	no	no	no	no	no	no
SL000570	Secretin	SCT	298.9	267.05	0.0177386	<0.40	no	no	no	no	no	no	no	no	no	no	no	no	no	no	no	no	no	no	no	no	no	no	no	no	no	no
SL003196	C-C motif chemokine 17	CCL17	1079.65	1960.25	0.0182809	<0.40	no	no	no	no	no	no	no	no	no	no	no	no	yes	no	no	no	no	no	no	no	no	no	no	no	no	no
SL004208	Annexin A1	ANXA1	2516.4	1667.4	0.0182809	<0.40	no	no	no	no	no	yes	no	no	no	no	yes	no	no	no	no	no	no	no	no	no	yes	no	no	no	no	no
SL004712	Stromal cell-derived factor 1	CXCL12	5120.25	6384.15	0.0182809	<0.40	no	no	no	no	no	no	no	no	no	no	no	no	no	no	no	yes	no	no	no	no	no	no	no	no	no	no
SL000598	Thrombopoietin	THPO	625.85	1415.65	0.0194018	<0.40	no	no	no	no	no	no	no	no	no	no	no	no	no	no	no	no	no	no	no	no	no	no	no	no	no	no
SL004837	Inhibin beta A chain:Inhibin beta B chain heterodimer	INHBA INHBB	1185.7	1502.35	0.0194018	<0.40	no	no	no	no	no	no	no	no	no	no	no	no	no	no	no	no	no	no	no	no	no	no	no	no	no	no
SL004853	ICOS ligand	ICOSLG	3307.1	2603.05	0.0194018	<0.40	no	no	no	no	no	no	no	no	no	no	no	no	no	no	no	no	no	no	no	no	no	no	no	no	no	no
SL007272	Hexokinase-2	HK2	1953.35	1262.5	0.0194018	<0.40	no	no	no	no	no	no	no	no	no	no	no	no	no	yes	no	no	no	no	no	no	no	no	no	no	no	no
SL009213	Lysosomal protective protein	CTSA	19541.8	26966.3	0.0194018	<0.40	no	no	no	no	no	no	no	no	no	no	no	no	no	no	no	no	no	no	no	no	no	no	no	no	no	no
SL002650	Pyruvate kinase PKM	PKM2	6071.35	4414.25	0.0205822	<0.40	no	no	no	no	no	no	no	no	no	no	no	no	no	yes	no	no	no	no	no	no	no	no	no	no	no	no
SL014896	Ankyrin-2	ANK2	606.95	628.85	0.0205822	<0.40	no	no	no	no	no	no	no	no	no	no	no	no	no	no	no	no	no	no	no	no	no	no	no	no	no	no
SL000049	Vitamin K-dependent protein S	PROS1	4861.25	5553.25	0.0211916	<0.45	no	no	no	yes	no	yes	no	no	no	no	no	no	no	no	no	no	no	no	no	no	no	no	no	no	no	no
SL000424	Fibrinogen	FGA FGB FGG	71523.9	103657	0.0218248	<0.45	yes	no	no	no	no	yes	no	no	yes	no	no	no	no	no	no	no	no	no	no	no	no	no	no	no	no	yes
SL010368	Alpha-L-iduronidase	IDUA	1856.4	2271.45	0.0218248	<0.45	no	no	no	no	no	no	no	no	no	no	no	no	no	no	no	no	no	no	no	no	no	no	no	no	no	no
SL004669	Apolipoprotein E (isoform E4)	APOE	232560	185926	0.0231322	<0.45	no	no	no	no	no	yes	no	no	no	no	no	no	no	no	no	no	no	no	no	no	no	no	no	no	no	yes
SL010349	Fibronectin Fragment 3	FN1	4779.6	4118.3	0.0231322	<0.45	no	no	no	no	no	no	no	no	yes	no	no	no	no	no	no	no	no	no	no	no	no	no	no	no	no	no
SL017328	Myosin-binding protein C, slow-type	MYBPC1	465	411.95	0.0245026	<0.45	no	no	no	no	no	no	no	no	no	no	no	no	no	no	no	no	no	no	no	no	no	no	no	no	no	no
SL000038	C-C motif chemokine 2	CCL2	1060.15	1272.4	0.024507	<0.45	no	no	no	no	no	no	no	no	no	no	yes	no	yes	no	no	no	no	no	no	no	no	no	no	no	no	no
SL000526	Neutrophil collagenase	MMP8	12981.7	9147.95	0.024507	<0.45	no	no	no	no	no	no	no	no	yes	no	no	no	no	no	no	no	no	no	no	no	no	no	no	no	no	no
SL003303	C-C motif chemokine 28	CCL28	4932.6	7462.5	0.024507	<0.45	no	no	no	no	no	no	no	no	no	no	no	no	no	no	no	no	no	no	no	no	no	no	no	no	no	no
SL004153	Macrophage colony-stimulating factor 1 receptor	CSF1R	218.45	184.8	0.024507	<0.45	no	no	no	no	no	no	no	no	no	no	no	no	no	no	no	no	no	no	no	no	no	no	no	no	no	no
SL005153	Ciliary neurotrophic factor receptor subunit alpha	CNTFR	5845.85	4806.65	0.024507	<0.45	no	no	no	no	no	no	no	no	no	no	no	no	no	no	no	no	no	no	no	no	no	no	no	no	no	no
SL002688	Osteopontin	SPP1	2143.85	2536.6	0.0259521	<0.45	no	no	no	no	no	no	no	no	yes	no	no	no	no	no	no	no	no	no	no	no	no	no	no	no	no	no
SL007206	Thrombospondin-2	THBS2	934.6	1237.15	0.0259521	<0.45	no	no	no	no	no	no	no	no	no	no	yes	no	no	no	no	no	no	no	no	no	no	no	no	no	no	no
SL005221	Scavenger receptor class F member 1	SCARF1	12153.2	13616.7	0.0274703	<0.45	no	no	no	no	no	no	no	no	no	no	no	no	no	no	no	no	no	no	no	no	no	no	no	no	no	no
SL009216	Aromatic-L-amino-acid decarboxylase	DDC	238.6	206.9	0.0274703	<0.45	no	no	no	no	no	no	no	no	no	no	no	no	no	no	no	no	no	no	no	no	no	no	no	no	no	no
SL015046	Amphoterin-induced protein 2	AMIGO2	2977.2	4083.85	0.0274703	<0.45	no	no	no	no	no	no	no	no	no	no	no	no	no	no	no	no	no	no	no	no	no	no	no	no	no	no
SL005725	GRB2-related adapter protein 2	GRAP2	838.25	820.35	0.0282529	<0.45	no	no	no	no	no	no	no	no	no	no	no	no	no	no	no	no	no	no	no	no	no	no	no	no	yes	no
SL001996	Angiopoietin-2	ANGPT2	280.45	333.7	0.0290595	<0.45	no	no	no	no	no	no	no	no	no	no	no	no	no	no	no	no	no	no	no	no	no	no	no	no	no	no
SL000319	Complement C5	C5	7751.65	8637	0.0290645	<0.45	no	no	yes	yes	no	no	no	no	no	no	no	no	no	no	no	no	no	no	no	no	no	no	no	no	no	no
SL010390	Coiled-coil domain-containing protein 80	CCDC80	2453.75	3121.4	0.0307377	<0.45	no	no	no	no	no	no	no	no	no	no	no	no	no	no	no	no	no	no	no	no	no	no	no	no	no	no
SL004156	Tumor necrosis factor receptor superfamily member 10A	TNFRSF10A	1322.85	1143.05	0.0343333	<0.45	no	no	no	no	no	no	no	no	no	no	no	no	no	no	no	no	no	no	no	no	no	no	no	no	no	no
SL006029	Chitotriosidase-1	CHIT1	5689.05	4230.9	0.0343333	<0.45	no	no	no	no	no	no	no	no	no	no	no	no	no	no	no	no	no	no	no	no	no	no	no	no	no	no
SL007223	B-cell lymphoma 6 protein	BCL6	1948.65	2069.65	0.0343333	<0.45	no	no	no	no	no	no	no	no	no	no	no	no	no	no	no	no	yes	yes	no	no	no	no	no	no	no	no
SL012457	Neurexophilin-1	NXPH1	3883.75	4449.5	0.0343333	<0.45	no	no	no	no	no	no	no	no	no	no	no	no	no	no	no	no	no	no	no	no	no	no	no	no	no	no
SL012168	Protein lin-7 homolog B	LIN7B	358.1	373.45	0.0362506	<0.45	no	no	no	no	no	no	no	no	no	no	no	no	no	no	no	no	no	no	no	no	no	no	no	no	no	no
SL000272	Antithrombin-III	SERPINC1	81950.3	71645.8	0.0362621	<0.45	no	no	no	no	no	yes	no	no	no	no	no	no	no	no	no	no	no	no	no	no	no	no	no	no	no	no
SL004137	Ephrin type-A receptor 1	EPHA1	5573.4	4770.05	0.0362621	<0.45	no	no	no	no	no	no	no	no	no	no	yes	no	no	no	no	no	no	no	no	no	no	no	no	no	no	no
SL007471	Collectin-12	COLEC12	2769.3	3073.75	0.0362621	<0.45	no	no	no	no	no	no	no	no	no	no	no	no	no	no	no	no	no	no	no	no	no	no	no	no	yes	no
SL008059	40S ribosomal protein S3	RPS3	348.4	269.85	0.0362621	<0.45	no	no	no	no	no	no	no	no	no	no	no	no	no	no	no	no	no	no	no	no	no	no	no	no	no	no
SL019978	Interferon alpha-7	IFNA7	448.95	423.35	0.0362621	<0.45	no	no	no	no	no	yes	no	no	no	no	no	yes	no	no	no	no	no	no	no	no	no	no	no	no	yes	no
SL005250	Chymase	CMA1	924.8	748.3	0.0382764	<0.45	no	no	no	no	no	no	no	no	yes	no	no	no	no	no	no	no	no	no	no	no	no	no	no	no	no	no
SL004253	Estradiol 17-beta-dehydrogenase 1	HSD17B1	625.8	583.8	0.0382824	<0.45	no	no	no	no	no	no	no	no	no	no	no	no	no	no	no	no	no	no	no	no	no	no	no	no	no	no
SL004716	Mitogen-activated protein kinase 9	MAPK9	1005.55	1194.3	0.0382824	<0.45	no	no	no	no	no	no	no	no	no	no	no	no	no	no	no	no	no	no	no	no	no	no	no	no	no	no
SL000039	Interleukin-8	CXCL8	1829.4	2554.8	0.0403977	<0.45	no	no	no	no	no	no	no	no	no	no	yes	no	no	no	no	no	no	no	no	no	no	no	no	no	no	no
SL004668	Apolipoprotein E (isoform E3)	APOE	166080	130573	0.0403977	<0.45	no	no	no	no	no	yes	no	no	no	no	no	no	no	no	no	no	no	no	no	no	no	no	no	no	no	yes
SL010458	Endothelial cell-specific molecule 1	ESM1	1281.15	1496	0.0403977	<0.45	no	no	no	no	no	no	no	no	no	no	yes	no	no	no	no	no	no	no	no	no	no	no	no	no	no	no
SL011616	Eukaryotic initiation factor 4A-III	EIF4A3	561	474.6	0.0403977	<0.45	no	no	no	no	no	no	no	no	no	no	no	no	no	no	no	no	no	no	no	no	no	no	no	no	no	no
SL012783	WAP, kazal, immunoglobulin, kunitz and NTR domain-containing protein 1	WFIKKN1	664.2	561.7	0.0403977	<0.45	no	no	no	no	no	no	no	no	no	no	no	no	no	no	no	no	no	no	no	no	no	no	no	no	no	no
SL012517	R-spondin-4	RSPO4	537	655.3	0.0426048	<0.50	no	no	no	no	no	no	no	no	no	no	no	no	no	no	no	no	no	no	no	no	no	no	no	no	no	no
SL000523	Collagenase 3	MMP13	908.3	1114.95	0.0426112	<0.50	no	no	no	no	no	no	no	no	yes	no	no	no	no	no	no	no	no	no	no	no	no	no	no	no	no	no
SL003542	Histone-lysine N-methyltransferase EHMT2	EHMT2	564.75	451.45	0.0426112	<0.50	no	no	no	no	no	no	no	no	no	no	no	no	no	no	no	no	no	no	no	no	no	no	no	no	no	no
SL000344	Cathepsin D	CTSD	992.75	1293.1	0.0449264	<0.50	no	no	no	no	no	no	no	no	no	no	no	no	no	no	no	no	no	no	no	no	no	no	no	no	no	no
SL002655	Connective tissue growth factor	CTGF	1685.75	1504.85	0.0449264	<0.50	no	no	no	no	no	no	no	no	no	no	no	no	no	no	no	no	no	no	no	no	no	no	no	no	no	no
SL004063	Fibroblast growth factor receptor 3	FGFR3	1253.35	1161.75	0.0449264	<0.50	no	no	no	no	no	no	no	no	no	no	no	no	no	no	no	no	no	no	no	no	no	no	no	no	no	no
SL004128	Activin receptor type-1B	ACVR1B	309.15	289.6	0.0449264	<0.50	no	no	no	no	no	no	no	no	no	no	no	no	no	no	no	no	no	no	no	no	no	no	no	no	no	no
SL004327	Tumor necrosis factor ligand superfamily member 13B	TNFSF13B	1550.9	2038.7	0.0449264	<0.50	no	no	no	no	no	no	no	no	no	no	no	no	no	no	no	no	no	no	no	no	no	no	no	no	no	no
SL005102	Sex hormone-binding globulin	SHBG	3661.9	5021.45	0.0449264	<0.50	no	no	no	no	no	no	no	no	no	no	no	no	no	no	no	no	no	no	no	no	no	no	no	no	no	no
SL000522	Macrophage metalloelastase	MMP12	2254.25	4866.95	0.0473469	<0.50	no	no	no	no	no	yes	no	no	yes	no	no	no	no	no	no	no	no	no	no	no	no	no	no	no	no	yes
SL004016	C-X-C motif chemokine 16	CXCL16	15118.5	17879.3	0.0473469	<0.50	no	no	no	no	no	no	no	no	no	no	no	no	yes	no	no	no	no	no	no	no	no	no	no	no	no	no
SL004676	Insulin-like growth factor-binding protein 5	IGFBP5	1536.7	1378.3	0.0473469	<0.50	no	no	no	no	no	no	no	no	no	no	no	no	no	no	no	no	no	no	no	no	no	no	no	no	no	no
SL005172	Insulin-like growth factor-binding protein 6	IGFBP6	707.3	622.3	0.0473469	<0.50	no	no	no	no	no	no	no	no	no	no	no	no	no	no	no	no	no	no	no	no	no	no	no	no	no	no
SL011535	RNA-binding protein 39	RBM39	785.85	645.9	0.0473469	<0.50	no	no	no	no	no	no	no	no	no	no	no	no	no	no	no	no	no	no	no	no	no	no	no	no	no	no
SL018509	R-spondin-3	RSPO3	2012.05	2613.7	0.0473469	<0.50	no	no	no	no	no	no	no	no	no	no	yes	no	no	no	no	no	no	no	no	no	no	no	no	no	no	no
SL007640	C-type lectin domain family 7 member A	CLEC7A	352.15	295.95	0.049869	<0.50	no	no	no	no	no	no	no	no	no	no	no	no	no	no	no	no	no	no	no	no	no	no	no	no	no	no
SL000586	Thrombin	F2	56617.4	46816.4	0.049876	<0.50	no	no	no	yes	no	yes	yes	no	no	no	no	no	no	no	no	no	no	no	no	no	no	no	no	no	no	yes
SL001997	Interleukin-1 receptor type 1	IL1R1	12832.2	14639.7	0.0525102	<0.50	no	no	no	no	no	no	no	no	no	no	no	no	no	no	no	no	no	no	no	no	yes	yes	no	no	no	no
SL000145	Interleukin-1 receptor type 2	IL1R2	14657	11453.8	0.0525175	<0.50	no	no	no	no	no	no	no	no	no	no	no	no	no	no	no	no	no	no	no	no	no	no	no	no	no	no
SL000338	Calpastatin	CAST	5316.65	6319.35	0.0525175	<0.50	no	no	no	no	no	no	no	no	no	no	no	no	no	no	no	no	no	no	no	no	no	no	no	no	no	no
SL000408	Erythropoietin	EPO	2526.4	5080.85	0.0525175	<0.50	no	no	no	no	no	no	no	yes	no	no	no	no	no	no	no	no	no	no	no	no	no	no	no	no	no	no
SL000524	Stromelysin-1	MMP3	3158.75	2681.8	0.0525175	<0.50	no	no	no	no	no	no	no	no	yes	no	no	no	no	no	no	no	no	no	no	no	no	no	no	no	no	no
SL003198	Tenascin	TNC	26300.2	36701.9	0.0525175	<0.50	no	no	no	no	no	no	no	no	yes	no	no	no	no	no	no	no	no	no	no	no	no	no	no	no	no	no
SL003974	Activated Protein C	PROC	1330.9	1144.4	0.0525175	<0.50	no	no	no	no	no	yes	no	no	no	no	no	no	no	no	no	no	no	no	no	no	no	no	no	no	no	no
SL004484	Pulmonary surfactant-associated protein D	SFTPD	41056.8	12000.8	0.0525175	<0.50	no	no	no	no	no	no	no	no	no	no	no	no	no	no	no	no	no	no	no	no	no	no	no	no	yes	no
SL004652	Wnt inhibitory factor 1	WIF1	2967.1	3344	0.0525175	<0.50	no	no	no	no	no	no	no	no	no	no	no	no	no	no	no	no	no	no	no	no	no	no	no	no	no	no
SL004765	MAP kinase-activated protein kinase 3	MAPKAPK3	1258.65	1127.85	0.0525175	<0.50	no	no	no	no	no	no	no	no	no	no	no	no	no	no	no	no	no	no	no	no	no	no	no	no	no	no
SL004891	Heterogeneous nuclear ribonucleoproteins A2/B1	HNRNPA2B1	8784.55	5426.85	0.0525175	<0.50	no	no	no	no	no	no	no	no	no	no	no	no	no	no	no	no	no	no	no	no	no	no	no	no	no	no
SL006397	Neuropilin-1	NRP1	1531.65	1661.2	0.0525175	<0.50	no	no	no	no	no	no	no	no	no	no	yes	no	no	no	no	no	no	no	no	no	no	no	no	no	no	no
SL011630	Seizure 6-like protein 2	SEZ6L2	4796.4	5672.45	0.0525175	<0.50	no	no	no	no	no	no	no	no	no	no	no	no	no	no	no	no	no	no	no	no	no	no	no	no	no	no
SL000254	Serum albumin	ALB	19413.8	17442.8	0.0552749	<0.50	no	no	no	no	no	no	no	no	no	no	no	no	no	no	no	no	no	no	no	no	no	no	no	no	no	no
SL000409	Mitogen-activated protein kinase 3	MAPK3	706.1	603.45	0.0552749	<0.50	no	no	no	no	no	yes	no	no	no	no	no	no	no	no	no	no	no	no	no	no	no	no	no	no	no	no
SL003774	Bcl-2-like protein 2	BCL2L2	773.85	884.25	0.0552749	<0.50	no	no	no	no	no	no	no	no	no	no	no	no	no	no	no	no	no	no	no	no	no	no	no	no	no	no
SL009791	Heterogeneous nuclear ribonucleoprotein A/B	HNRNPAB	2657.65	2145.5	0.0552749	<0.50	no	no	no	no	no	no	no	no	no	yes	no	no	no	no	no	no	no	no	no	no	no	no	no	no	no	no
SL021043	Growth/differentiation factor 11/8	GDF11 MSTN	585.3	482.05	0.0552749	<0.50	no	no	no	no	no	no	no	no	no	no	no	no	no	no	no	no	no	no	no	no	no	no	no	no	no	no
SL000517	C-C motif chemokine 13	CCL13	627.2	572.15	0.058152	<0.50	no	no	no	no	no	no	no	no	no	no	no	no	yes	no	no	no	no	no	no	no	no	no	no	no	no	no
SL002506	Urokinase plasminogen activator surface receptor	PLAUR	1450.1	1262.85	0.058152	<0.50	no	no	no	no	no	yes	no	no	no	no	no	no	no	no	no	no	no	no	no	no	no	no	no	no	no	no
SL006923	TATA-box-binding protein	TBP	643.75	593.9	0.058152	<0.50	no	no	no	no	no	no	no	no	no	no	no	no	no	no	no	no	no	no	no	no	no	no	no	no	no	no
SL005170	Inducible T-cell costimulator	ICOS	1082.7	968.3	0.0611444	<0.50	no	no	no	no	no	no	no	no	no	no	no	no	no	no	no	no	no	no	no	no	no	no	no	no	no	no
SL000428	Follicle stimulating hormone	CGA FSHB	5487.3	3469	0.0611524	<0.50	no	no	no	no	no	no	no	no	no	no	no	no	no	no	no	no	no	no	no	no	no	no	no	no	no	no
SL004820	Phosphoglycerate mutase 1	PGAM1	1032.55	687.2	0.0611524	<0.50	no	no	no	no	no	no	no	no	no	no	no	no	no	yes	no	no	no	no	no	no	no	no	no	no	no	no
SL005169	Intercellular adhesion molecule 5	ICAM5	1484.6	1619.4	0.0611524	<0.50	no	no	no	no	no	no	no	no	yes	no	no	no	no	no	no	no	no	no	no	no	no	no	no	no	no	no
SL007237	Dual specificity mitogen-activated protein kinase kinase 4	MAP2K4	39826.7	32969.5	0.0611524	<0.50	no	no	no	no	no	no	no	no	no	no	no	no	no	no	no	no	no	no	no	no	no	no	no	no	no	no
SL010465	Matrilin-2	MATN2	10424.8	11791.3	0.0611524	<0.50	no	no	no	no	no	no	no	no	no	no	no	no	no	no	no	no	no	no	no	no	no	no	no	no	no	no
SL014735	Inosine-5'-monophosphate dehydrogenase 1	IMPDH1	5397.05	3144.9	0.0611524	<0.50	no	no	no	no	no	no	no	no	no	no	no	no	no	no	no	no	no	no	no	no	no	no	no	no	no	no
SL015510	Ubiquitin-like protein ISG15	ISG15	2428.7	3506.9	0.0611524	<0.50	no	no	no	no	no	no	no	no	no	no	no	yes	yes	no	no	no	no	no	no	no	no	no	no	no	no	no
SL016551	Casein kinase II 2-alpha':2-beta heterotetramer	CSNK2A2 CSNK2B	393.3	482.65	0.0611524	<0.50	no	no	no	no	no	no	no	no	no	no	no	no	no	no	no	no	no	no	no	no	no	no	no	no	no	no
SL014188	Natural killer cell receptor 2B4	CD244	269.95	246.15	0.0642717	<0.50	no	no	no	no	no	no	no	no	no	no	no	no	yes	no	no	no	no	no	no	no	no	no	no	no	no	no
SL000558	Prothrombin	F2	111229	89353.6	0.0642799	<0.50	no	no	no	yes	no	yes	yes	no	no	no	no	no	no	no	no	no	no	no	no	no	no	no	no	no	no	yes
SL001998	Tissue factor pathway inhibitor	TFPI	74009.7	85665.3	0.0642799	<0.50	no	no	no	no	no	yes	no	no	no	no	no	no	no	no	no	no	no	no	no	no	no	no	no	no	no	no
SL003326	C-X-C motif chemokine 11	CXCL11	7275.05	8989.45	0.0642799	<0.50	no	no	no	no	no	no	no	no	no	no	no	no	no	no	no	no	no	no	no	no	no	no	no	no	no	no
SL004477	Protein S100-A9	S100A9	2823.6	1703.7	0.0642799	<0.50	no	no	no	no	no	no	no	no	no	no	no	no	no	no	no	no	yes	no	no	no	no	no	no	no	no	no
SL005572	Gelsolin	GSN	757.2	661.95	0.0642799	<0.50	no	no	no	no	no	no	no	no	yes	no	no	no	no	no	no	no	no	no	no	no	no	no	no	no	no	yes
SL010466	Membrane frizzled-related protein	MFRP	1446.15	1244.35	0.0642799	<0.50	no	no	no	no	no	no	no	no	no	no	no	no	no	no	no	no	no	no	no	no	no	no	no	no	no	no
SL000591	Metalloproteinase inhibitor 1	TIMP1	486.7	608.15	0.0658842	<0.50	no	no	no	no	no	no	no	no	yes	no	no	no	no	no	no	no	no	no	no	no	no	no	no	no	no	no
SL000027	Prostaglandin G/H synthase 2	PTGS2	1048.1	813.25	0.0675383	<0.50	no	no	no	no	no	no	no	yes	no	no	yes	no	no	no	no	no	no	no	no	no	no	no	no	no	no	no
SL000546	Prolactin	PRL	3747.45	4216.75	0.0675383	<0.50	no	no	no	no	no	no	no	no	no	no	yes	no	no	no	no	no	no	no	no	no	no	no	no	no	no	no
SL001766	Human Chorionic Gonadotropin	CGA CGB	6969.95	3170.8	0.0675383	<0.50	no	no	no	no	no	no	no	no	no	no	no	no	no	no	no	no	no	no	no	no	no	no	no	no	no	no
SL004337	Fibroblast growth factor 19	FGF19	338.55	530.6	0.0675383	<0.50	no	no	no	no	no	no	no	no	no	no	no	no	no	no	no	no	no	no	no	no	no	no	no	no	no	no
SL000070	Glypican-3	GPC3	846.2	1026.55	0.0709314	<0.50	no	no	no	no	no	no	no	no	no	no	no	no	no	no	no	no	no	no	no	no	no	no	no	no	no	no
SL003717	Caspase-10	CASP10	9268.15	8809	0.0709314	<0.50	no	no	no	no	no	no	no	no	no	no	no	no	no	no	no	no	no	no	no	no	no	no	no	no	no	no
SL003848	Annexin A5	ANXA5	1126.25	1271.95	0.0709314	<0.50	no	no	no	no	no	no	no	no	no	no	no	no	no	no	no	no	no	no	no	no	no	no	no	no	no	no
SL007531	BMP-binding endothelial regulator protein	BMPER	761.8	690.45	0.0709314	<0.50	no	no	no	no	no	no	no	no	no	no	yes	no	no	no	no	no	no	no	no	no	no	no	no	no	no	no
SL010528	Ubiquitin-fold modifier 1	UFM1	4639.75	5503.5	0.0709314	<0.50	no	no	no	no	no	no	no	no	no	no	no	no	no	no	no	no	no	no	no	no	no	no	no	no	no	no
SL016553	cGMP-inhibited 3',5'-cyclic phosphodiesterase A	PDE3A	658.1	607.9	0.0744541	<0.55	no	no	no	no	no	no	no	no	no	no	no	no	no	no	no	no	no	no	no	no	no	no	no	no	no	no
SL000645	Stromelysin-2	MMP10	4179.45	4707.2	0.074463	<0.55	no	no	no	no	no	no	no	no	yes	no	no	no	no	no	no	no	no	no	no	no	no	no	no	no	no	no
SL001796	Myeloperoxidase	MPO	57838.1	45906.6	0.074463	<0.55	no	no	no	no	no	no	no	no	no	no	no	no	no	no	no	no	no	no	no	no	no	no	no	no	no	no
SL005084	Periostin	POSTN	3709.75	4677.5	0.074463	<0.55	no	no	no	no	no	no	no	no	yes	no	no	no	no	no	no	no	no	no	no	no	no	no	no	no	no	no
SL007207	Thrombospondin-4	THBS4	44953.1	57136.6	0.074463	<0.55	no	no	no	no	no	no	no	no	no	no	yes	no	no	no	no	no	no	no	no	no	no	no	no	no	no	no
SL009948	Plexin-B2	PLXNB2	5199.95	5757.65	0.074463	<0.55	no	no	no	no	no	no	no	no	no	no	no	no	no	no	no	no	no	no	no	no	no	no	no	no	no	no
SL003672	Extracellular superoxide dismutase [Cu-Zn]	SOD3	752.1	634.8	0.078137	<0.55	no	no	no	no	no	no	no	no	no	no	no	no	no	no	no	no	no	no	no	no	no	no	no	no	no	no
SL004536	Hepcidin	HAMP	14625.6	26439.4	0.078137	<0.55	no	no	no	no	no	no	no	no	no	no	no	no	no	no	no	no	no	no	no	no	no	no	no	no	no	no
SL004650	Secreted frizzled-related protein 3	FRZB	2389.5	2947	0.078137	<0.55	no	no	no	no	no	no	no	no	no	no	no	no	no	no	no	no	no	no	no	no	no	no	no	no	no	no
SL005183	Interleukin-22 receptor subunit alpha-2	IL22RA2	2157.5	4236.85	0.078137	<0.55	no	no	no	no	no	no	no	no	no	no	no	no	no	no	no	no	no	no	no	no	no	no	no	no	no	no
SL000277	Apolipoprotein E (isoform E2)	APOE	275459	244711	0.0819572	<0.55	no	no	no	no	no	yes	no	no	no	no	no	no	no	no	no	no	no	no	no	no	no	no	no	no	no	yes
SL000316	Complement C4	C4A C4B	118530	133124	0.0819572	<0.55	no	no	yes	yes	no	no	no	no	no	no	no	no	no	no	no	no	no	no	no	no	no	no	no	no	no	no
SL000448	Heat shock protein beta-1	HSPB1	866.3	1085.8	0.0819572	<0.55	no	no	no	no	no	yes	no	no	no	no	yes	no	no	no	no	no	no	no	no	no	no	no	no	no	no	no
SL009400	Chordin-like protein 1	CHRDL1	3455.55	3743.3	0.0819572	<0.55	no	no	no	no	no	no	no	no	no	no	no	no	no	no	no	no	no	no	no	no	no	no	no	no	no	no
SL000321	Complement C5b-C6 complex	C5 C6	869.4	944.85	0.0859276	<0.55	no	no	yes	yes	no	no	no	no	no	no	no	no	no	no	no	no	no	no	no	no	no	no	no	no	no	no
SL001896	Clusterin	CLU	1604.75	1460.25	0.0859276	<0.55	no	no	yes	yes	no	no	no	no	no	no	no	no	no	no	no	no	no	no	no	no	no	no	no	no	no	no
SL003043	Metalloproteinase inhibitor 3	TIMP3	6462.6	8074.1	0.0859276	<0.55	no	no	no	no	no	no	no	no	no	no	no	no	no	no	no	no	no	no	no	no	no	no	no	no	no	no
SL004760	Platelet-activating factor acetylhydrolase IB subunit beta	PAFAH1B2	3575.6	4545.65	0.0859276	<0.55	no	no	no	no	no	no	no	no	no	no	no	no	no	no	no	no	no	no	no	no	no	no	no	no	no	no
SL007774	Protein jagged-2	JAG2	569.55	530.4	0.0859276	<0.55	no	no	no	no	no	no	no	no	no	no	no	no	no	no	no	no	no	no	no	no	no	no	no	no	no	no
SL000456	Complement C3b, inactivated	C3	20967	23760.3	0.0900519	<0.60	no	no	yes	yes	no	no	no	no	no	no	no	no	no	no	no	no	no	no	no	no	no	no	no	no	no	no
SL000563	C-C motif chemokine 5	CCL5	67197.6	86635.1	0.0900519	<0.60	no	no	no	no	no	no	no	no	no	no	no	no	yes	no	no	no	no	no	yes	no	no	no	no	no	yes	no
SL004260	Resistin	RETN	3693.5	2799.55	0.0900519	<0.60	no	no	no	no	no	no	no	no	no	no	no	no	no	no	no	no	no	no	no	no	no	no	no	no	no	no
SL006522	Galectin-3-binding protein	LGALS3BP	1307.6	1720.4	0.0900519	<0.60	no	no	no	no	no	no	no	no	no	no	no	no	no	no	no	no	no	no	no	no	no	no	no	no	no	no
SL000300	Beta-endorphin	POMC	728.05	591.2	0.0943341	<0.60	no	no	no	no	no	no	no	no	no	no	no	no	no	no	no	no	no	no	no	no	no	no	no	no	no	no
SL004660	Bone sialoprotein 2	IBSP	4650.2	6259.5	0.0943341	<0.60	no	no	no	no	no	no	no	no	yes	no	no	no	no	no	no	no	no	no	no	no	no	no	no	no	no	no
SL007221	Signal transducer and activator of transcription 3	STAT3	596.9	542.25	0.0943341	<0.60	no	no	no	no	no	no	no	no	no	no	no	no	no	no	yes	no	no	no	no	no	no	no	no	yes	no	no
SL010471	Testican-2	SPOCK2	771.65	1026.35	0.0943341	<0.60	no	no	no	no	no	no	no	no	yes	no	no	no	no	no	no	no	no	no	no	no	no	no	no	no	no	no
SL014148	Roundabout homolog 3	ROBO3	571.95	585.85	0.0965253	<0.60	no	no	no	no	no	no	no	no	no	no	no	no	no	no	no	yes	no	no	no	no	no	no	no	no	no	no
SL000695	Neutrophil gelatinase-associated lipocalin	LCN2	424.9	298.1	0.098778	<0.60	no	no	no	no	no	no	no	no	no	no	no	no	no	no	no	no	no	no	no	no	no	no	no	no	yes	no
SL004008	Myeloblastin	PRTN3	16142.8	11116.5	0.098778	<0.60	no	no	no	no	no	yes	no	no	no	no	no	no	no	no	no	no	no	no	no	no	no	no	no	no	no	no
SL006675	Cytoskeleton-associated protein 2	CKAP2	12206.2	13409.3	0.098778	<0.60	no	no	no	no	no	no	no	no	no	no	no	no	no	no	no	no	no	no	no	no	no	no	no	no	no	no
SL013165	Non-histone chromosomal protein HMG-14	HMGN1	864.15	724.45	0.098778	<0.60	no	no	no	no	no	no	no	no	no	no	no	no	no	no	no	no	no	no	no	no	no	no	no	no	no	no
SL001726	Granulocyte-macrophage colony-stimulating factor	CSF2	276.1	304.9	0.103377	<0.65	no	no	no	no	no	no	no	no	no	no	no	no	no	no	no	no	no	no	no	no	no	no	no	no	no	no
SL000658	Growth arrest-specific protein 1	GAS1	1004.15	1128.8	0.103387	<0.65	no	no	no	no	no	no	no	no	no	no	no	no	no	no	no	no	no	no	no	no	no	no	no	no	no	no
SL004872	Tumor necrosis factor receptor superfamily member EDAR	EDAR	921.3	829.9	0.103387	<0.65	no	no	no	no	no	no	no	no	no	no	no	no	no	no	no	no	no	no	no	no	no	no	no	no	no	no
SL005204	NKG2-D type II integral membrane protein	KLRK1	956.95	828.65	0.103387	<0.65	no	no	no	no	yes	no	no	no	no	no	no	no	no	no	no	no	no	no	no	no	no	no	no	no	no	no
SL005789	Stanniocalcin-1	STC1	2692.7	3426.95	0.103387	<0.65	no	no	no	no	no	no	no	no	no	no	no	no	no	no	no	yes	no	no	no	no	no	no	no	no	no	no
SL007673	Netrin-4	NTN4	1379.65	1444.3	0.103387	<0.65	no	no	no	no	no	no	no	no	no	no	no	no	no	no	no	yes	no	no	no	no	no	no	no	no	no	no
SL010378	Proto-oncogene tyrosine-protein kinase receptor Ret	RET	1331.35	1903.15	0.103387	<0.65	no	no	no	no	no	no	no	no	no	no	no	no	no	no	no	yes	no	no	no	no	no	no	no	no	no	no
SL011498	Pituitary adenylate cyclase-activating polypeptide 38	ADCYAP1	244	227.8	0.105745	<0.65	no	no	no	no	no	no	no	no	no	no	no	no	no	no	no	no	no	no	no	no	no	no	no	no	no	no
SL006916	Tyrosine-protein kinase Lck	LCK	481.65	450.35	0.108155	<0.65	no	no	no	no	no	yes	no	no	no	no	no	no	no	no	no	no	no	no	no	no	no	no	no	no	yes	no
SL000314	Complement C3b	C3	21107.2	31825.8	0.108166	<0.65	no	no	yes	yes	no	no	no	no	no	no	no	no	no	no	no	no	no	no	no	no	no	no	no	no	no	no
SL000539	Glucose-6-phosphate isomerase	GPI	750.1	556.85	0.108166	<0.65	no	no	no	no	no	no	no	no	no	no	no	no	no	yes	no	no	no	no	no	no	no	no	no	no	no	no
SL005629	N-acetyl-D-glucosamine kinase	NAGK	911.25	777.45	0.108166	<0.65	no	no	no	no	no	no	no	no	no	no	no	no	no	no	no	no	no	no	no	no	no	no	no	no	no	no
SL007336	Protein SET	SET	15634.8	13258	0.108166	<0.65	no	no	no	no	no	no	no	no	no	no	no	no	no	no	no	no	no	no	no	no	no	no	no	no	no	no
SL004718	Importin subunit alpha-1	KPNA2	116.75	125.95	0.113096	<0.65	no	no	no	no	no	no	no	no	no	no	no	no	no	no	no	no	no	no	no	no	no	no	no	no	no	no
SL003770	Secreted frizzled-related protein 1	SFRP1	3995.2	5325.2	0.113118	<0.65	no	no	no	no	no	no	no	yes	no	yes	yes	no	no	no	no	no	no	no	no	no	no	no	no	no	no	no
SL004858	GDNF family receptor alpha-1	GFRA1	1876.95	2098.1	0.113118	<0.65	no	no	no	no	no	no	no	no	no	no	no	no	no	no	no	yes	no	no	no	no	no	no	no	no	no	no
SL005087	Insulin-like growth factor-binding protein 7	IGFBP7	10955.9	12187.3	0.113118	<0.65	no	no	no	no	no	no	no	no	no	no	no	no	no	no	no	no	no	no	no	no	no	no	no	no	no	no
SL007056	Bone morphogenetic protein 10	BMP10	404.75	394.5	0.113118	<0.65	no	no	no	no	no	no	no	no	no	no	no	no	no	no	no	yes	no	no	no	no	no	no	no	no	no	no
SL000525	Matrilysin	MMP7	2921.1	3798.35	0.118247	<0.65	no	no	no	no	no	no	no	no	yes	no	no	no	no	no	no	no	no	no	no	no	no	no	no	no	no	no
SL004343	Fms-related tyrosine kinase 3 ligand	FLT3LG	1118.2	1069	0.118247	<0.65	no	no	no	no	no	no	no	no	no	no	no	no	no	no	no	no	no	no	no	no	no	no	no	no	no	no
SL004511	Bactericidal permeability-increasing protein	BPI	17490.3	7127.8	0.118247	<0.65	no	no	no	no	no	no	no	no	no	no	no	no	no	no	no	no	no	no	no	no	no	no	no	no	no	no
SL006912	Tyrosine-protein kinase Fgr	FGR	456.15	372.15	0.118247	<0.65	no	no	no	no	no	no	no	no	no	no	no	no	no	no	no	no	no	no	no	no	no	no	no	no	yes	no
SL012469	Glypican-5	GPC5	984.55	904.7	0.118247	<0.65	no	no	no	no	no	no	no	no	no	no	no	no	no	no	no	no	no	no	no	no	no	no	no	no	no	no
SL010619	Tryptase gamma	TPSG1	302.45	317.6	0.123534	<0.70	no	no	no	no	no	no	no	no	no	no	no	no	no	no	no	no	no	no	no	no	no	no	no	no	no	no
SL000312	Complement C3	C3	67104.4	71365.2	0.123557	<0.70	no	no	yes	yes	no	no	no	no	no	no	no	no	no	no	no	no	no	no	no	no	no	no	no	no	no	no
SL000640	Nidogen-1	NID1	7302.3	8158.8	0.123557	<0.70	no	no	no	no	no	no	no	no	yes	no	no	no	no	no	no	no	no	no	no	no	no	no	no	no	no	no
SL004673	Cathepsin S	CTSS	1349.55	1159	0.123557	<0.70	no	no	no	no	no	no	no	no	yes	no	no	no	no	no	no	no	no	no	no	no	no	no	no	no	no	no
SL003687	Nucleoside diphosphate kinase A	NME1	1868.65	1751.55	0.126269	<0.70	no	no	no	no	no	no	no	no	no	no	no	no	no	no	no	no	no	no	no	no	no	no	no	no	no	no
SL000280	Aspartate aminotransferase, cytoplasmic	GOT1	3773.5	4033.25	0.129051	<0.70	no	no	no	no	no	no	no	no	no	no	no	no	no	no	no	no	no	no	no	no	no	no	no	no	no	no
SL000442	Somatotropin	GH1	421.55	388.8	0.129051	<0.70	no	no	no	no	no	no	no	no	no	no	no	no	no	no	no	no	no	no	no	no	no	no	no	no	no	no
SL003183	C-X-C motif chemokine 10	CXCL10	2899.75	2338.9	0.129051	<0.70	no	no	no	no	no	no	no	no	no	no	no	no	no	no	no	no	no	no	no	no	no	no	no	no	no	no
SL004151	Interleukin-15 receptor subunit alpha	IL15RA	1768.8	1527.65	0.129051	<0.70	no	no	no	no	no	no	no	no	no	no	no	no	no	no	no	no	no	no	no	no	no	no	no	no	no	no
SL005177	Interleukin-36 alpha	IL36A	4034.65	5521.1	0.129051	<0.70	no	no	no	no	no	no	no	no	no	no	no	no	no	no	no	no	no	no	no	no	no	no	no	no	no	no
SL005201	Muellerian-inhibiting factor	AMH	1090.4	948.5	0.129051	<0.70	no	no	no	no	no	no	no	no	no	no	no	no	no	no	no	no	no	no	no	no	no	no	no	no	no	no
SL008099	Macrophage-capping protein	CAPG	1164.05	996.3	0.129051	<0.70	no	no	no	no	no	no	no	no	yes	no	no	no	no	no	no	no	no	no	no	no	no	no	no	no	no	no
SL010499	Tyrosine-protein kinase HCK	HCK	511.95	533.95	0.129051	<0.70	no	no	no	no	no	no	no	no	no	no	no	no	yes	no	no	no	no	no	no	no	no	no	no	no	no	no
SL011768	NudC domain-containing protein 3	NUDCD3	534.5	583.5	0.129051	<0.70	no	no	no	no	no	no	no	no	no	no	no	no	no	no	no	no	no	no	no	no	no	no	no	no	no	no
SL000271	Angiotensinogen	AGT	7017.45	5948.4	0.134732	<0.70	no	no	no	no	no	no	no	no	yes	no	no	no	no	no	no	no	no	no	no	no	no	no	no	no	no	no
SL005224	Thrombopoietin Receptor	MPL	208.95	190.95	0.134732	<0.70	no	no	no	no	no	no	no	no	no	no	no	no	no	no	no	no	no	no	no	no	no	no	no	no	no	no
SL005430	Secreted and transmembrane protein 1	SECTM1	2059.1	1905.8	0.134732	<0.70	no	no	no	no	no	no	no	no	no	no	no	no	no	no	no	no	no	no	no	no	no	no	no	no	no	no
SL007266	26S proteasome non-ATPase regulatory subunit 7	PSMD7	343.5	364.9	0.137621	<0.70	no	no	no	no	no	no	no	yes	no	no	no	no	no	no	no	no	no	no	no	no	no	no	no	no	no	no
SL000337	Calpain I	CAPN1 CAPNS1	8728.9	9964.25	0.140606	<0.70	no	no	no	no	no	no	no	no	yes	no	no	no	no	no	no	no	no	no	no	no	no	no	no	no	no	no
SL000527	Matrix metalloproteinase-9	MMP9	953.25	705.8	0.140606	<0.70	no	no	no	no	no	no	no	no	yes	no	no	no	no	no	no	no	no	no	no	no	no	no	no	no	no	no
SL000573	Serum amyloid P-component	APCS	40380.1	44883.9	0.140606	<0.70	yes	yes	no	no	no	yes	no	no	no	no	no	no	no	no	no	no	no	no	no	no	no	no	no	no	yes	no
SL001691	Fibroblast growth factor 7	FGF7	1220.5	1441.2	0.140606	<0.70	no	no	no	no	no	no	no	no	no	no	no	no	no	no	no	no	no	no	no	no	no	no	no	no	no	no
SL004148	Interleukin-12 receptor subunit beta-1	IL12RB1	823.1	800.6	0.140606	<0.70	no	no	no	no	no	no	no	no	no	no	no	no	yes	no	no	no	no	no	no	no	yes	yes	no	yes	no	no
SL004467	Protein Z-dependent protease inhibitor	SERPINA10	6058	6979.1	0.140606	<0.70	no	no	no	no	no	no	no	no	no	no	no	no	no	no	no	no	no	no	no	no	no	no	no	no	no	no
SL005263	alpha-2-macroglobulin receptor-associated protein	LRPAP1	1230.65	1354.75	0.140606	<0.70	no	no	no	no	no	no	no	no	no	no	no	no	no	no	no	no	no	no	no	no	no	no	no	no	no	no
SL006088	Sphingosine kinase 1	SPHK1	697.25	844.45	0.140606	<0.70	no	no	no	no	no	no	no	no	no	no	yes	no	no	no	no	no	no	no	no	no	no	no	no	no	no	no
SL009988	Disintegrin and metalloproteinase domain-containing protein 12	ADAM12	1621.2	1742.85	0.140606	<0.70	no	no	no	no	no	no	no	no	yes	no	no	no	no	no	no	no	no	no	no	no	no	no	no	no	no	no
SL016128	Thioredoxin domain-containing protein 12	TXNDC12	3781.3	4420.65	0.140606	<0.70	no	no	no	no	no	no	no	no	no	no	no	no	no	no	no	no	no	no	no	no	no	no	no	no	no	no
SL007806	Interleukin-22 receptor subunit alpha-1	IL22RA1	1321.1	1231.95	0.143603	<0.70	no	no	no	no	no	no	no	no	no	no	no	no	no	no	no	no	no	no	no	no	no	no	no	no	no	no
SL004838	Leukocyte surface antigen CD47	CD47	616.65	658.9	0.146661	<0.70	no	no	no	no	no	no	no	no	yes	no	no	no	no	no	no	no	no	no	no	no	no	no	no	no	no	no
SL000622	Coagulation Factor V	F5	11567.3	13472.6	0.146674	<0.70	no	no	no	no	no	yes	no	no	no	no	no	no	no	no	no	no	no	no	no	no	no	no	no	no	no	no
SL001938	Inhibin beta A chain	INHBA	6462.55	7664.9	0.146674	<0.70	no	no	no	no	no	no	no	no	no	no	no	no	no	no	no	no	no	no	no	no	no	no	no	no	no	no
SL004363	Stem cell growth factor-alpha	CLEC11A	3467	3957.35	0.146674	<0.70	no	no	no	no	no	no	no	no	no	no	no	no	no	no	no	no	no	no	no	no	no	no	no	no	no	no
SL004984	14-3-3 protein epsilon	YWHAE	2027.7	2289.3	0.146674	<0.70	no	no	no	no	no	no	no	no	no	no	no	no	no	no	no	no	no	no	no	no	no	no	no	no	no	no
SL005488	SPARC-like protein 1	SPARCL1	12593.9	10757.2	0.146674	<0.70	no	no	no	no	no	no	no	no	no	no	no	no	no	no	no	no	no	no	no	no	no	no	no	no	no	no
SL006920	Mitogen-activated protein kinase 14	MAPK14	1064	964.6	0.146674	<0.70	no	no	no	no	no	no	yes	no	no	no	no	no	no	no	no	no	no	no	no	no	no	no	no	no	no	no
SL007121	Cathepsin E	CTSE	1188.15	1086.4	0.146674	<0.70	no	no	no	no	no	no	no	no	no	no	no	no	no	no	no	no	no	no	no	no	no	no	no	no	no	no
SL007136	CCAAT/enhancer-binding protein beta	CEBPB	2304.4	1976.3	0.146674	<0.70	no	yes	no	no	no	no	no	no	no	no	no	no	no	no	no	no	no	no	no	no	no	no	no	no	no	no
SL000088	Transforming growth factor beta-2	TGFB2	321.15	299.35	0.152928	<0.70	no	no	no	no	no	yes	yes	yes	yes	yes	yes	no	no	no	no	no	no	no	no	no	no	no	no	no	no	no
SL000131	Proliferating cell nuclear antigen	PCNA	352.45	337.6	0.152928	<0.70	no	no	no	no	no	no	no	no	no	no	no	no	no	no	no	no	no	no	no	no	no	no	no	no	no	no
SL000401	Neutrophil elastase	ELANE	376.4	326.95	0.15294	<0.70	yes	no	no	no	no	no	no	no	yes	no	no	no	no	no	no	no	no	no	no	no	no	no	no	no	no	no
SL004301	X-ray repair cross-complementing protein 6	XRCC6	422.8	359.3	0.15294	<0.70	no	no	no	no	no	no	no	no	no	no	no	yes	no	no	no	no	no	no	no	no	no	no	no	no	yes	no
SL005173	Interleukin-10 receptor subunit alpha	IL10RA	2325.5	2467.15	0.15294	<0.70	no	no	no	no	no	no	no	no	no	no	no	no	no	no	no	no	no	no	no	no	no	no	no	no	no	no
SL011631	Nascent polypeptide-associated complex subunit alpha	NACA	4818.2	6007.1	0.15294	<0.70	no	no	no	no	no	yes	no	no	no	no	no	no	no	no	no	no	no	no	no	no	no	no	no	no	no	no
SL011770	Leucine carboxyl methyltransferase 1	LCMT1	1684.45	1777.7	0.15294	<0.70	no	no	no	no	no	no	no	no	no	no	no	no	no	no	no	no	no	no	no	no	no	no	no	no	no	no
SL014113	Neuroligin-4, X-linked	NLGN4X	1038.65	1179.3	0.15294	<0.70	no	no	no	no	no	no	no	no	no	no	no	no	no	no	yes	no	no	no	no	no	no	no	no	no	no	no
SL005174	Interleukin-17 receptor B	IL17RB	1240.7	1104.55	0.156136	<0.70	no	no	no	no	no	no	no	no	no	no	no	no	no	no	no	no	no	no	no	no	no	no	no	no	no	no
SL005352	Fatty acid-binding protein, epidermal	FABP5	500.35	478.8	0.156136	<0.70	no	no	no	no	no	no	no	no	no	no	no	no	no	no	no	no	no	no	no	no	no	no	no	no	no	no
SL000589	Thyroid Stimulating Hormone	CGA TSHB	1170.75	1708.4	0.159396	<0.70	no	no	no	no	no	no	no	no	no	no	no	no	no	no	no	no	no	no	no	no	no	no	no	no	no	no
SL000322	Complement component C6	C6	73691.1	80063.4	0.159409	<0.70	no	no	yes	yes	no	no	no	no	no	no	no	no	no	no	no	no	no	no	no	no	no	no	no	no	no	no
SL001973	Mammaglobin-B	SCGB2A1	35896.8	37594.5	0.159409	<0.70	no	no	no	no	no	no	no	no	no	no	no	no	no	no	no	no	no	no	no	no	no	no	no	no	no	no
SL004768	Allograft inflammatory factor 1	AIF1	5771.1	5479	0.159409	<0.70	no	no	no	no	no	no	no	no	no	no	no	no	yes	no	no	no	no	no	no	no	no	no	no	no	no	no
SL005200	MHC class I polypeptide-related sequence B	MICB	1807.75	2105.4	0.159409	<0.70	no	no	no	no	yes	no	no	no	no	no	no	no	no	no	no	no	no	no	no	no	no	yes	no	no	no	no
SL007281	Mitogen-activated protein kinase 12	MAPK12	570.65	548.2	0.159409	<0.70	no	no	no	no	no	no	no	no	no	no	no	no	no	no	no	no	no	no	no	no	no	no	no	no	no	no
SL007804	Biglycan	BGN	9792.05	11118.2	0.159409	<0.70	no	no	no	no	no	no	no	no	yes	no	no	no	no	no	no	no	no	no	no	no	no	no	no	no	no	no
SL004350	Interleukin-17B	IL17B	132.4	126.9	0.162706	<0.70	no	no	no	no	no	no	no	no	no	no	no	no	no	no	no	no	no	no	no	no	no	no	no	yes	no	no
SL000134	Hepatocyte growth factor receptor	MET	8515.6	9655.85	0.166081	<0.70	no	no	no	no	no	no	no	no	no	no	no	no	no	no	no	yes	no	no	no	no	no	no	no	no	no	no
SL000403	Endostatin	COL18A1	79791.4	89834.1	0.166081	<0.70	no	no	no	no	no	no	no	no	yes	no	no	no	no	no	no	no	no	no	no	no	no	no	no	no	no	no
SL000605	Ubiquitin+1, truncated mutation for UbB	RPS27A	1112.05	1516.55	0.166081	<0.70	no	no	no	no	no	no	no	yes	no	no	no	yes	no	no	no	no	no	no	no	no	no	no	no	no	yes	no
SL002722	ADP-ribosyl cyclase/cyclic ADP-ribose hydrolase 1	CD38	702.2	720.35	0.166081	<0.70	no	no	no	no	no	no	no	no	no	no	no	no	no	no	no	no	no	no	no	no	no	no	no	no	no	no
SL005214	Semaphorin-6A	SEMA6A	18222	21906.2	0.166081	<0.70	no	no	no	no	no	no	no	no	no	no	yes	no	no	no	no	no	no	no	no	no	no	no	no	no	no	no
SL006993	Mitogen-activated protein kinase 13	MAPK13	819.05	720.2	0.166081	<0.70	no	no	no	no	no	no	no	no	no	no	no	no	no	no	no	no	no	no	no	no	no	no	no	no	no	no
SL009349	Follistatin-related protein 1	FSTL1	37328.4	40620.6	0.166081	<0.70	no	no	no	no	no	no	no	no	no	no	no	no	no	no	no	no	no	no	no	no	no	no	no	no	no	no
SL010616	Tyrosine-protein phosphatase non-receptor type 11	PTPN11	4015.05	4577.35	0.166081	<0.70	no	no	no	no	no	yes	no	no	no	no	no	yes	no	no	no	no	no	no	no	no	no	no	no	no	no	no
SL004335	Fibroblast growth factor 17	FGF17	274.3	285.35	0.169483	<0.70	no	no	no	no	no	no	no	no	no	no	no	no	no	no	no	no	no	no	no	no	no	no	no	no	no	no
SL006268	NSFL1 cofactor p47	NSFL1C	1002.6	1435.85	0.172949	<0.70	no	no	no	no	no	no	no	no	no	no	no	no	no	no	no	no	no	no	no	no	no	no	no	no	no	no
SL004060	Endothelin-converting enzyme 1	ECE1	19268.2	22939.8	0.172962	<0.70	no	no	no	no	no	no	no	no	no	no	no	no	no	no	no	no	no	no	no	no	no	no	no	no	no	no
SL004489	Toll-like receptor 4	TLR4	516.05	543.9	0.172962	<0.70	no	no	no	no	no	yes	yes	no	no	no	no	yes	no	no	no	no	no	no	no	no	yes	no	no	no	yes	no
SL004861	Interleukin-18 receptor accessory protein	IL18RAP	291	277.75	0.172962	<0.70	no	no	no	no	no	no	no	no	no	no	no	no	no	no	no	no	no	no	no	no	yes	yes	no	no	no	no
SL005160	Endothelial cell-selective adhesion molecule	ESAM	5637.5	6187	0.172962	<0.70	no	no	no	no	no	no	no	no	no	no	no	no	no	no	no	no	no	no	no	no	no	no	no	no	no	no
SL005233	Tumor necrosis factor receptor superfamily member 27	EDA2R	1653.15	1712	0.172962	<0.70	no	no	no	no	no	no	no	no	no	no	no	no	no	no	no	no	no	no	no	no	no	no	no	no	no	no
SL007153	Lactoperoxidase	LPO	1090.6	1135.1	0.172962	<0.70	no	no	no	no	no	no	no	no	no	no	no	no	no	no	no	no	no	no	no	no	no	no	no	no	no	no
SL008193	Nidogen-2	NID2	5137.2	5748.45	0.172962	<0.70	no	no	no	no	no	no	no	no	yes	no	no	no	no	no	no	no	no	no	no	no	no	no	no	no	no	no
SL010288	Carbonic anhydrase 6	CA6	3727.3	2955	0.172962	<0.70	no	no	no	no	no	no	no	no	no	no	no	no	no	no	no	no	no	no	no	no	no	no	no	no	no	no
SL011888	SPARC-related modular calcium-binding protein 1	SMOC1	5065.8	5115.85	0.172962	<0.70	no	no	no	no	no	no	no	no	no	no	no	no	no	no	no	no	no	no	no	no	no	no	no	no	no	no
SL012754	Acid sphingomyelinase-like phosphodiesterase 3a	SMPDL3A	27943.2	23870.4	0.172962	<0.70	no	no	no	no	no	no	no	no	no	no	no	no	no	no	no	no	no	no	no	no	no	no	no	no	no	no
SL018921	HemK methyltransferase family member 2	N6AMT1	9237.45	10330.7	0.172962	<0.70	no	no	no	no	no	no	no	no	no	no	no	no	no	no	no	no	no	no	no	no	no	no	no	no	no	no
SL004829	Protein S100-A7	S100A7	291.55	318	0.176468	<0.75	no	no	no	no	no	no	no	no	no	no	yes	no	no	no	no	no	no	no	no	no	no	no	no	no	yes	no
SL004605	40S ribosomal protein SA	RPSA	2060.9	1974.35	0.180054	<0.75	no	no	no	no	no	no	no	no	no	no	no	no	no	no	no	no	no	no	no	no	no	no	no	no	no	no
SL004759	Eukaryotic translation initiation factor 5	EIF5	1357.1	1508.25	0.180054	<0.75	no	no	no	no	no	no	no	no	no	no	no	no	no	no	no	no	no	no	no	no	no	no	no	no	no	no
SL005196	Limbic system-associated membrane protein	LSAMP	1729.1	1944.3	0.180054	<0.75	no	no	no	no	no	no	no	no	no	no	no	no	no	no	no	no	no	no	no	no	no	no	no	no	no	no
SL006523	Lactadherin	MFGE8	2506.4	1967.85	0.180054	<0.75	no	no	no	no	no	no	no	no	no	no	no	no	no	no	no	no	no	no	no	no	no	no	no	no	no	no
SL011708	cAMP-regulated phosphoprotein 19	ARPP19	648.75	605.45	0.180054	<0.75	no	no	no	no	no	no	no	no	no	no	no	no	no	no	no	no	no	no	no	no	no	no	no	no	no	no
SL003184	Leptin receptor	LEPR	2582.85	3003.5	0.18736	<0.75	no	no	no	no	no	no	no	no	no	no	yes	no	no	no	no	no	no	no	no	no	no	no	no	no	no	no
SL003199	Tyrosine-protein kinase receptor Tie-1, soluble	TIE1	9416	9946.75	0.18736	<0.75	no	no	no	no	no	no	no	no	no	no	no	no	no	no	no	no	no	no	no	no	no	no	no	no	no	no
SL003440	Platelet-activating factor acetylhydrolase	PLA2G7	1007.05	925.7	0.18736	<0.75	no	no	no	no	no	no	no	no	no	no	no	no	no	no	no	no	no	no	no	no	no	no	no	no	no	no
SL004458	Elafin	PI3	11548	16519.8	0.18736	<0.75	no	no	no	no	no	no	no	no	no	no	no	no	no	no	no	no	no	no	no	no	no	no	no	no	no	no
SL004723	Histone deacetylase 8	HDAC8	2420.55	2157	0.18736	<0.75	no	no	no	no	no	no	no	no	no	no	no	no	no	no	no	no	no	no	no	no	no	no	no	no	no	no
SL005152	Retinoic acid receptor responder protein 2	RARRES2	3405.05	3732.9	0.18736	<0.75	no	no	no	no	no	no	no	no	no	no	no	no	no	no	no	no	no	no	no	no	no	no	no	no	yes	no
SL009341	Basigin	BSG	949.4	909.2	0.18736	<0.75	no	no	no	no	no	no	no	no	yes	no	no	no	no	no	no	no	no	no	no	no	no	no	no	no	no	no
SL010501	Dual specificity mitogen-activated protein kinase kinase 2	MAP2K2	1782.35	2175.25	0.18736	<0.75	no	no	no	no	no	no	no	no	no	no	no	no	no	no	no	no	no	no	no	no	no	no	no	no	no	no
SL016549	AMP Kinase (alpha2beta2gamma1)	PRKAA2 PRKAB2 PRKAG1	2653.65	2553.75	0.18736	<0.75	no	no	no	no	no	no	no	no	no	no	no	no	no	yes	no	no	no	no	no	no	no	no	no	no	no	no
SL018887	Quinone oxidoreductase-like protein 1	CRYZL1	2566.7	2218.5	0.18736	<0.75	no	no	no	no	no	no	no	no	no	no	no	no	no	no	no	no	no	no	no	no	no	no	no	no	no	no
SL003169	C-X-C motif chemokine 5	CXCL5	824.8	854.05	0.194868	<0.75	no	no	no	no	no	no	no	no	no	no	no	no	no	no	no	no	no	no	no	no	no	no	no	no	no	no
SL003186	Lymphotactin	XCL1	567.05	535.95	0.194868	<0.75	no	no	no	no	no	no	yes	no	no	no	no	no	yes	no	no	no	yes	no	no	yes	no	yes	no	no	no	no
SL000516	C-C motif chemokine 7	CCL7	2221.25	2450.5	0.194882	<0.75	no	no	no	no	no	no	no	no	no	no	no	no	yes	no	no	no	no	no	no	no	no	no	no	no	no	no
SL000540	Plasmin	PLG	1127.75	1060.25	0.194882	<0.75	no	no	no	no	no	yes	no	no	yes	no	no	no	no	no	no	no	no	no	no	no	no	no	no	no	no	yes
SL003173	Growth-regulated alpha protein	CXCL1	2036.2	2197.45	0.194882	<0.75	no	no	no	no	no	no	no	no	no	no	no	no	no	no	no	no	no	no	no	no	no	no	no	no	no	no
SL003189	C-C motif chemokine 19	CCL19	867	919.7	0.194882	<0.75	no	no	no	no	no	no	no	no	no	no	no	no	yes	no	no	no	no	no	no	no	yes	no	no	no	no	no
SL004351	Interleukin-25	IL25	410.95	458	0.194882	<0.75	no	no	no	no	no	no	no	no	no	no	no	no	no	no	no	no	no	no	no	no	no	no	no	no	no	no
SL004362	Stem Cell Growth Factor-beta	CLEC11A	1548.9	1667.7	0.194882	<0.75	no	no	no	no	no	no	no	no	no	no	no	no	no	no	no	no	no	no	no	no	no	no	no	no	no	no
SL000133	C-C motif chemokine 20	CCL20	331.55	293.1	0.202623	<0.75	no	no	no	no	no	no	no	no	no	no	no	no	yes	no	no	no	no	no	no	no	no	no	no	no	no	no
SL000313	C3a anaphylatoxin	C3	714.05	778.75	0.202623	<0.75	no	no	yes	yes	no	no	no	no	no	no	no	no	no	no	no	no	no	no	no	no	no	no	no	no	no	no
SL000508	Lymphotoxin alpha2:beta1	LTA LTB	2684.6	2497.55	0.202623	<0.75	no	no	no	no	no	no	no	no	no	no	no	no	no	no	no	no	no	no	yes	no	yes	no	yes	no	no	no
SL000565	Renin	REN	1010.5	1486.3	0.202623	<0.75	no	no	no	no	no	no	no	no	no	no	no	no	no	no	no	no	no	no	no	no	no	no	no	no	no	no
SL002078	TGF-beta receptor type-2	TGFBR2	2016.55	1844.55	0.202623	<0.75	no	no	no	no	no	no	no	no	no	yes	yes	no	no	no	no	no	no	no	no	no	no	no	no	no	no	no
SL003994	Bone morphogenetic protein 1	BMP1	1888.1	1564.05	0.202623	<0.75	no	no	no	no	no	no	no	no	yes	no	no	no	no	no	no	no	no	no	no	no	no	no	no	no	no	no
SL004482	Endoglin	ENG	3795.25	4395.25	0.202623	<0.75	no	no	no	no	no	no	no	no	no	no	yes	no	no	no	no	no	no	no	no	no	no	no	no	no	no	yes
SL004648	Tumor necrosis factor ligand superfamily member 14	TNFSF14	2015	1832.05	0.202623	<0.75	no	no	no	no	no	no	no	no	no	no	no	no	no	no	no	no	no	no	no	no	no	no	no	no	no	no
SL004661	Aggrecan core protein	ACAN	778	707.8	0.202623	<0.75	no	no	no	no	no	no	no	no	yes	no	no	no	no	no	no	no	no	no	no	no	no	no	no	no	no	no
SL004843	Ephrin-A2	EFNA2	1227.35	1409.55	0.202623	<0.75	no	no	no	no	no	no	no	no	no	no	no	no	no	no	no	no	no	no	no	no	no	no	no	no	no	no
SL007327	Oxidized low-density lipoprotein receptor 1	OLR1	739.7	413.35	0.202623	<0.75	no	no	no	no	no	no	no	no	no	no	no	no	no	no	no	no	no	no	no	no	no	no	no	no	no	no
SL008421	A disintegrin and metalloproteinase with thrombospondin motifs 1	ADAMTS1	297.25	271.75	0.202623	<0.75	no	no	no	no	no	no	no	no	no	no	no	no	no	no	no	no	no	no	no	no	no	no	no	no	no	no
SL010384	Testican-1	SPOCK1	10859.5	12596.1	0.202623	<0.75	no	no	no	no	no	no	no	no	no	no	no	no	no	no	no	no	no	no	no	no	no	no	no	no	no	no
SL011405	cGMP-specific 3',5'-cyclic phosphodiesterase	PDE5A	1338.05	1233.15	0.202623	<0.75	no	no	no	no	no	no	no	no	no	no	no	no	no	no	no	no	no	no	no	no	no	no	no	no	no	no
SL004332	Prokineticin-1	PROK1	233.95	219.9	0.210572	<0.75	no	no	no	no	no	no	no	no	no	no	yes	no	no	no	no	no	no	no	no	no	no	no	no	no	no	no
SL000613	Urokinase-type plasminogen activator	PLAU	1780.5	1986.45	0.210587	<0.75	no	no	no	no	no	yes	no	no	no	no	no	no	no	no	no	no	no	no	no	no	no	no	no	no	no	no
SL000668	Platelet glycoprotein 4	CD36	11531.8	9749	0.210587	<0.75	no	no	no	no	no	yes	no	no	no	no	no	no	no	no	no	no	no	no	no	no	no	no	no	no	no	no
SL000678	Granulysin	GNLY	1962.15	2421.6	0.210587	<0.75	no	no	no	no	no	no	no	no	no	no	no	no	no	no	no	no	no	no	no	no	no	no	no	no	no	no
SL003647	Annexin A6	ANXA6	25402.9	28733.6	0.210587	<0.75	no	no	no	no	no	no	no	no	no	no	no	no	no	no	no	no	no	no	no	no	no	no	no	no	no	no
SL004306	SUMO-conjugating enzyme UBC9	UBE2I	1696.5	1511.8	0.210587	<0.75	no	no	no	no	no	no	no	no	no	no	no	no	no	no	no	no	no	no	no	no	no	no	no	no	no	no
SL008639	Iduronate 2-sulfatase	IDS	2656.6	2848.65	0.210587	<0.75	no	no	no	no	no	no	no	no	no	no	no	no	no	no	no	no	no	no	no	no	no	no	no	no	no	no
SL016563	Mitochondrial glutamate carrier 2	SLC25A18	617.1	607.55	0.214638	<0.80	no	no	no	no	no	no	no	no	no	no	no	no	no	no	no	no	no	no	no	no	no	no	no	no	no	no
SL000048	Vitamin K-dependent protein C	PROC	1823.9	1715.5	0.218774	<0.80	no	no	no	no	no	yes	no	no	no	no	no	no	no	no	no	no	no	no	no	no	no	no	no	no	no	no
SL001761	Troponin I, cardiac muscle	TNNI3	589.75	671.15	0.218774	<0.80	no	no	no	no	no	no	no	no	no	no	no	no	no	no	no	no	no	no	no	no	no	no	no	no	no	no
SL005225	High affinity nerve growth factor receptor	NTRK1	4194.45	3832.65	0.218774	<0.80	no	no	no	no	no	no	no	no	no	no	no	no	no	no	no	yes	no	no	no	no	no	no	no	no	no	no
SL005256	Histone H1.2	HIST1H1C	5404.85	4898.45	0.218774	<0.80	no	no	no	no	no	no	no	no	no	no	no	no	no	no	no	no	no	no	no	no	no	no	no	no	no	no
SL006777	Fetuin-B	FETUB	7157.3	6199.1	0.218774	<0.80	no	no	no	no	no	no	no	no	no	no	no	no	no	no	no	no	no	no	no	no	no	no	no	no	no	no
SL004687	Thymic stromal lymphopoietin	TSLP	358.65	338.6	0.222938	<0.80	no	no	no	no	no	no	no	no	no	no	no	no	no	no	no	no	no	no	no	no	no	no	no	no	no	no
SL011772	Pescadillo homolog	PES1	322.1	303.7	0.227144	<0.80	no	no	no	no	no	no	no	no	no	no	no	no	no	no	no	no	no	no	no	no	no	no	no	no	no	no
SL000339	Carbonic anhydrase 2	CA2	347.75	323.95	0.227187	<0.80	no	no	no	no	no	no	no	no	no	no	no	no	no	no	no	no	no	no	no	no	no	no	no	no	no	no
SL004737	Tropomyosin alpha-1 chain	TPM1	2114.15	1976.05	0.227187	<0.80	no	no	no	no	no	yes	no	no	no	no	no	no	no	no	no	no	no	no	no	no	no	no	no	no	no	no
SL010518	Tyrosine-protein kinase Tec	TEC	575.7	498.05	0.227187	<0.80	no	no	no	no	no	yes	no	no	no	no	no	no	no	no	no	no	no	no	no	no	no	no	no	no	yes	yes
SL004939	Tyrosine-protein phosphatase non-receptor type 1	PTPN1	3791.45	3676.65	0.231464	<0.80	no	no	no	no	no	no	no	no	no	no	no	yes	no	no	no	no	no	no	no	no	no	no	no	no	no	no
SL005258	Serine/threonine-protein kinase PLK1	PLK1	250.95	234.7	0.231464	<0.80	no	no	no	no	no	no	no	no	no	no	no	no	no	no	no	no	no	no	no	no	no	no	no	no	no	no
SL000124	72 kDa type IV collagenase	MMP2	7621.7	8150.95	0.235828	<0.80	no	no	no	no	no	no	no	no	yes	no	no	no	no	no	no	no	no	no	no	no	no	no	no	no	no	no
SL000426	Fibronectin	FN1	20864.4	20940.2	0.235828	<0.80	no	no	no	no	no	no	no	no	yes	no	no	no	no	no	no	no	no	no	no	no	no	no	no	no	no	no
SL000506	Luteinizing hormone	CGA LHB	2435.5	1327.95	0.235828	<0.80	no	no	no	no	no	no	no	no	no	no	no	no	no	no	no	no	no	no	no	no	no	no	no	no	no	no
SL003710	Caspase-2	CASP2	401.95	365.45	0.235828	<0.80	no	no	no	no	no	no	no	no	no	no	no	no	no	no	no	no	no	no	no	no	no	no	no	no	no	no
SL004119	Epithelial discoidin domain-containing receptor 1	DDR1	319.3	333.4	0.235828	<0.80	no	no	no	no	no	yes	no	no	yes	no	no	no	no	no	no	no	no	no	no	no	no	no	no	no	no	yes
SL005212	Prolactin receptor	PRLR	1875.15	1783.4	0.235828	<0.80	no	no	no	no	no	no	no	no	no	no	no	no	no	no	no	no	no	no	no	no	no	no	no	no	no	no
SL014088	Fc receptor-like protein 3	FCRL3	727.45	662.8	0.235828	<0.80	no	no	no	no	no	no	no	no	no	no	no	no	no	no	no	no	no	no	no	no	no	no	no	no	no	no
SL000020	Apolipoprotein B	APOB	8000.95	9047.35	0.2447	<0.80	no	no	no	no	no	no	no	no	no	no	no	no	no	no	no	no	no	no	no	no	no	no	no	no	no	no
SL000074	Cellular tumor antigen p53	TP53	4725.85	4379	0.2447	<0.80	no	no	no	no	no	no	no	yes	no	no	no	no	no	no	no	no	no	no	no	no	no	no	no	no	no	no
SL000308	Plasma protease C1 inhibitor	SERPING1	10236.2	10720.5	0.2447	<0.80	no	no	no	yes	no	yes	no	no	no	no	no	no	no	no	no	no	no	no	no	no	no	no	no	no	no	no
SL000345	Cathepsin G	CTSG	1710.75	1448.85	0.2447	<0.80	no	no	no	no	no	no	no	no	yes	no	no	no	no	no	no	no	no	no	no	no	no	no	no	no	no	no
SL002539	Tumor necrosis factor receptor superfamily member 11B	TNFRSF11B	10029.5	11839.1	0.2447	<0.80	no	no	no	no	no	no	no	no	no	no	no	no	no	no	no	no	no	no	no	no	no	no	no	no	no	no
SL003646	Tropomyosin alpha-4 chain	TPM4	2733.5	3925.7	0.2447	<0.80	no	no	no	no	no	no	no	no	no	no	no	no	no	no	no	no	no	no	no	no	no	no	no	no	no	no
SL003918	Kallikrein-13	KLK13	1313.3	1230.45	0.2447	<0.80	no	no	no	no	no	no	no	no	no	no	no	no	no	no	no	no	no	no	no	no	no	no	no	no	no	no
SL004932	Peroxiredoxin-5, mitochondrial	PRDX5	843.4	843.85	0.2447	<0.80	no	no	no	no	no	no	no	no	no	no	no	no	no	no	no	no	no	no	no	no	no	no	no	no	no	no
SL006919	Ribosomal protein S6 kinase alpha-5	RPS6KA5	141.55	148.45	0.2447	<0.80	no	no	no	no	no	no	no	no	no	no	no	no	no	no	no	yes	no	no	no	no	no	no	no	no	no	no
SL007284	Cysteine-rich secretory protein 3	CRISP3	284.1	275.5	0.2447	<0.80	no	no	no	no	no	no	no	no	no	no	no	no	no	no	no	no	no	no	no	no	no	no	no	no	yes	no
SL008360	Leucine-rich repeat transmembrane protein FLRT2	FLRT2	21011.8	23313.4	0.2447	<0.80	no	no	no	no	no	no	no	no	yes	no	no	no	no	no	no	no	no	no	no	no	no	no	no	no	no	no
SL014028	Ectonucleoside triphosphate diphosphohydrolase 5	ENTPD5	4143.6	4660.25	0.2447	<0.80	no	no	no	no	no	no	no	no	no	no	no	no	no	yes	no	no	no	no	no	no	no	no	no	no	no	no
SL003182	Integrin alpha-V: beta-5 complex	ITGAV ITGB5	8411.15	9423.1	0.249207	<0.80	no	no	no	no	no	no	no	no	yes	no	yes	no	no	no	no	no	no	no	no	no	no	no	no	no	no	no
SL000498	Leptin	LEP	6606.05	5071.95	0.253803	<0.80	no	no	no	no	yes	no	yes	no	no	no	yes	no	no	no	no	no	no	no	no	no	no	no	no	no	no	no
SL003653	Phosphoglycerate kinase 1	PGK1	6227.5	6561	0.253803	<0.80	no	no	no	no	no	no	no	yes	no	no	yes	no	no	yes	no	no	no	no	no	no	no	no	no	no	no	no
SL004865	Cadherin-6	CDH6	1155.8	1111.55	0.253803	<0.80	no	no	no	no	no	no	no	no	no	no	no	no	no	no	no	no	no	no	no	no	no	no	no	no	no	no
SL006998	3-phosphoinositide-dependent protein kinase 1	PDPK1	393.4	345.55	0.253803	<0.80	no	no	no	no	no	yes	no	no	no	no	yes	no	no	no	no	no	no	no	no	no	no	no	no	no	no	no
SL007429	Transmembrane glycoprotein NMB	GPNMB	6252.45	6811.35	0.253803	<0.80	no	no	no	no	no	no	no	no	no	no	yes	no	no	no	no	no	no	no	no	no	no	no	no	no	no	no
SL010250	Stress-induced-phosphoprotein 1	STIP1	3277.1	3491.35	0.253803	<0.80	no	no	no	no	no	no	no	no	no	no	no	no	no	no	no	no	no	no	no	no	no	no	no	no	no	no
SL010450	CD48 antigen	CD48	992.3	903.15	0.253803	<0.80	no	no	no	no	no	no	no	no	no	no	no	no	no	no	no	no	no	no	no	no	no	no	no	no	no	no
SL014684	2'-5'-oligoadenylate synthase 1	OAS1	453.05	433.75	0.253803	<0.80	no	no	no	no	no	no	no	no	no	no	no	yes	yes	no	no	no	no	no	no	no	no	no	no	no	no	no
SL004331	Ciliary neurotrophic factor	CNTF	187.25	196.6	0.258412	<0.80	no	no	no	no	no	no	no	no	no	no	no	no	no	no	no	no	no	no	no	no	no	no	no	no	no	no
SL000551	Protein kinase C alpha type	PRKCA	1572.25	1939.1	0.263139	<0.80	no	no	no	no	no	yes	no	no	no	no	yes	no	no	no	no	no	no	no	no	no	no	no	no	no	no	yes
SL002704	Pleiotrophin	PTN	1428.05	1607.05	0.263139	<0.80	no	no	no	no	no	no	no	no	no	no	no	no	no	no	no	no	no	no	no	no	no	no	no	no	no	no
SL003170	C-C motif chemokine 26	CCL26	1541.5	1620.35	0.263139	<0.80	no	no	no	no	no	no	no	no	no	no	no	no	yes	no	no	no	no	no	no	no	no	no	no	no	no	no
SL003322	Vascular endothelial growth factor receptor 3	FLT4	9004.4	11093	0.263139	<0.80	no	no	no	no	no	no	no	no	no	no	yes	no	no	no	no	no	no	no	no	no	no	no	no	no	no	no
SL004352	Interleukin-17F	IL17F	800.55	845.05	0.263139	<0.80	no	no	no	no	no	no	no	no	no	no	yes	no	no	no	no	no	no	no	no	no	no	no	no	yes	no	no
SL004415	Angiotensin-converting enzyme 2	ACE2	1775.65	1743.7	0.263139	<0.80	no	no	no	no	no	no	no	no	no	no	no	no	no	no	yes	no	no	no	no	no	no	no	no	no	no	no
SL005059	Transforming growth factor beta receptor type 3	TGFBR3	37521.8	35611.2	0.263139	<0.80	no	no	no	no	no	no	no	no	no	yes	no	no	no	no	no	no	no	no	no	no	no	no	no	no	no	no
SL007025	Tyrosine-protein kinase JAK2	JAK2	108896	118960	0.263139	<0.80	no	no	no	no	no	yes	no	no	no	no	no	no	yes	no	no	no	no	no	no	no	no	no	no	no	yes	no
SL008644	ADP-ribosyl cyclase/cyclic ADP-ribose hydrolase 2	BST1	9778.1	7779.35	0.263139	<0.80	no	no	no	no	no	no	no	no	no	no	no	no	no	no	no	no	no	no	no	no	no	no	no	no	no	no
SL000064	Kallikrein-7	KLK7	72.15	90.6	0.267865	<0.80	no	no	no	no	no	no	no	no	yes	no	no	no	no	no	no	no	no	no	no	no	no	no	no	no	no	no
SL007070	Low-density lipoprotein receptor	LDLR	299.35	291.2	0.272694	<0.80	no	no	no	no	no	no	no	no	no	no	no	no	no	no	yes	no	no	no	no	no	no	no	no	no	no	no
SL000249	Alpha-1-antitrypsin	SERPINA1	2115.9	2382.65	0.272709	<0.80	no	no	no	no	no	no	no	no	no	no	no	no	no	no	no	no	no	no	no	no	no	no	no	no	no	no
SL000382	Creatine kinase M-type:Creatine kinase B-type heterodimer	CKB CKM	330.55	283.6	0.272709	<0.80	no	no	no	no	no	no	no	no	no	no	no	no	no	no	no	no	no	no	no	no	no	no	no	no	no	no
SL000545	Plasma kallikrein	KLKB1	21968	19297.2	0.272709	<0.80	no	no	no	no	no	yes	no	no	yes	no	no	no	no	no	no	no	no	no	no	no	no	no	no	no	no	yes
SL001720	Vascular cell adhesion protein 1	VCAM1	18897.5	15836.3	0.272709	<0.80	no	no	no	no	no	no	no	no	yes	no	no	no	yes	no	no	no	no	no	yes	no	no	no	no	no	no	no
SL001729	Granulocyte colony-stimulating factor	CSF3	2036	2389.6	0.272709	<0.80	no	no	no	no	no	no	no	no	no	no	no	no	no	no	no	no	no	no	no	no	no	no	no	no	no	no
SL002621	Midkine	MDK	7550.2	8311.55	0.272709	<0.80	no	no	no	no	no	no	no	no	no	no	no	no	no	no	no	no	no	no	no	no	no	no	no	no	no	no
SL003280	High mobility group protein B1	HMGB1	3741.6	3352.25	0.272709	<0.80	no	no	no	no	no	no	no	no	no	no	no	no	no	no	no	no	no	no	no	no	yes	yes	no	no	yes	no
SL003349	Hypoxia-inducible factor 1-alpha	HIF1A	531.1	490.2	0.272709	<0.80	no	no	no	no	no	yes	no	yes	no	yes	yes	no	no	yes	no	no	no	no	no	no	no	no	no	no	no	no
SL003520	Calreticulin	CALR	1060.2	1019.8	0.272709	<0.80	no	no	no	no	no	no	no	no	no	no	no	no	no	no	no	no	no	no	no	no	no	no	no	no	no	no
SL003869	Growth/differentiation factor 15	GDF15	3020.25	3421.35	0.272709	<0.80	no	no	no	no	no	no	no	no	no	no	no	no	no	no	no	no	no	no	no	no	no	no	no	no	no	no
SL004591	Granulocyte colony-stimulating factor receptor	CSF3R	967.05	927.3	0.272709	<0.80	no	no	no	no	no	no	no	no	no	no	no	no	no	no	no	no	no	no	no	no	no	no	no	no	no	no
SL004726	CD97 antigen	CD97	2249.8	2379.15	0.272709	<0.80	no	no	no	no	no	no	no	no	no	no	no	no	no	no	no	no	no	no	no	no	no	no	no	no	no	no
SL005207	Natural cytotoxicity triggering receptor 1	NCR1	4532.85	3778.5	0.272709	<0.80	no	no	no	no	yes	no	no	no	no	no	no	no	no	no	no	no	no	no	no	no	no	no	no	no	no	no
SL006924	Agouti-related protein	AGRP	2391.35	2885.2	0.272709	<0.80	no	no	no	no	no	no	no	no	no	no	no	no	no	no	yes	no	no	no	no	no	no	no	no	no	no	no
SL007358	Protein kinase C theta type	PRKCQ	1697.25	1787.25	0.272709	<0.80	no	no	no	no	no	yes	no	no	no	no	no	no	no	no	no	no	no	no	no	no	no	no	no	yes	no	no
SL011400	Calcium/calmodulin-dependent 3',5'-cyclic nucleotide phosphodiesterase 1A	PDE1A	1515.9	1435.45	0.272709	<0.80	no	no	no	no	no	no	no	no	no	no	no	no	no	no	no	no	no	no	no	no	no	no	no	no	no	no
SL014096	Leucine-rich repeat transmembrane neuronal protein 1	LRRTM1	111.95	118.2	0.272709	<0.80	no	no	no	no	no	no	no	no	no	no	no	no	no	no	no	no	no	no	no	no	no	no	no	no	no	no
SL000470	Interleukin-11	IL11	358.3	346.6	0.2825	<0.80	no	no	no	no	no	no	no	no	no	no	no	no	no	no	no	no	no	no	no	no	no	no	no	no	no	no
SL000076	Cyclin-dependent kinase inhibitor 1B	CDKN1B	1042.7	1165.9	0.282515	<0.80	no	no	no	no	no	no	no	no	no	no	no	no	no	no	no	no	no	no	no	no	no	no	no	no	no	no
SL000560	P-selectin	SELP	23566.7	25040.1	0.282515	<0.80	no	no	no	no	no	yes	no	no	no	no	no	no	no	no	no	no	no	no	no	no	no	no	no	no	no	no
SL000590	Thyroxine-binding globulin	SERPINA7	46548.2	49866.3	0.282515	<0.80	no	no	no	no	no	no	no	no	no	no	no	no	no	no	no	no	no	no	no	no	no	no	no	no	no	no
SL003726	Serine/threonine-protein kinase Chk2	CHEK2	319.3	293.05	0.282515	<0.80	no	no	no	no	no	no	no	no	no	no	no	no	no	no	no	no	no	no	no	no	no	no	no	no	no	no
SL003951	Brain-derived neurotrophic factor	BDNF	1420.3	1153.4	0.282515	<0.80	no	no	no	no	no	no	no	no	no	no	no	no	no	no	no	yes	no	no	no	no	no	no	no	no	no	no
SL004066	Group IIE secretory phospholipase A2	PLA2G2E	322.75	293.75	0.282515	<0.80	no	no	no	no	no	no	no	no	no	no	no	no	no	no	no	no	no	no	no	no	no	no	no	no	no	no
SL004183	Cadherin-3	CDH3	34544.8	32736.9	0.282515	<0.80	no	no	no	no	no	no	no	no	no	no	no	no	no	no	no	no	no	no	no	no	no	no	no	no	no	no
SL004339	Fibroblast growth factor 5	FGF5	965.7	923.9	0.282515	<0.80	no	no	no	no	no	no	no	no	no	no	no	no	no	no	no	no	no	no	no	no	no	no	no	no	no	no
SL004354	Interleukin-19	IL19	6266	6637.7	0.282515	<0.80	no	no	no	no	no	no	no	no	no	no	no	no	no	no	no	no	no	no	no	no	no	no	no	no	no	no
SL004747	Apolipoprotein M	APOM	8902.15	10577.6	0.282515	<0.80	no	no	no	no	no	no	no	no	no	no	no	no	no	no	no	no	no	no	no	no	no	no	no	no	no	no
SL005219	Sialic acid-binding Ig-like lectin 9	SIGLEC9	888.8	770.35	0.282515	<0.80	no	no	no	no	no	no	no	no	no	no	no	no	no	no	no	no	no	no	no	no	no	no	no	no	no	no
SL007122	Insulin-degrading enzyme	IDE	2062.3	2206.25	0.282515	<0.80	no	no	no	no	no	no	no	no	no	no	no	no	no	no	no	no	no	no	no	no	no	no	no	no	no	no
SL007306	Protein FAM3B	FAM3B	2003.65	1745.85	0.282515	<0.80	no	no	no	no	no	no	no	no	no	no	no	no	no	no	no	no	no	no	no	no	no	no	no	no	no	no
SL007752	Death-associated protein kinase 2	DAPK2	2269.7	2086.1	0.282515	<0.80	no	no	no	no	no	no	no	no	no	no	no	no	no	no	no	no	no	no	no	no	no	no	no	no	no	no
SL012822	Brain-specific serine protease 4	PRSS22	1827.85	1884.55	0.282515	<0.80	no	no	no	no	no	no	no	no	no	no	no	no	no	no	no	no	no	no	no	no	no	no	no	no	no	no
SL004589	Azurocidin	AZU1	533.9	326.95	0.292528	<0.80	no	no	no	no	no	no	no	no	no	no	no	no	no	no	no	no	no	no	no	no	no	no	no	no	no	no
SL004752	Protein FAM107A	FAM107A	310.15	317.6	0.292528	<0.80	no	no	no	no	no	no	no	no	no	no	no	no	no	no	no	no	no	no	no	no	no	no	no	no	no	no
SL009868	FACT complex subunit SSRP1	SSRP1	647.4	631.25	0.292543	<0.80	no	no	no	no	no	no	no	no	no	no	no	no	no	no	no	no	no	no	no	no	no	no	no	no	no	no
SL011528	40S ribosomal protein S7	RPS7	1701.1	1629.65	0.292543	<0.80	no	no	no	no	no	no	no	no	no	no	no	no	no	no	no	no	no	no	no	no	no	no	no	no	no	no
SL000248	Alpha-1-antichymotrypsin	SERPINA3	311175	317587	0.292557	<0.80	no	no	no	no	no	no	no	no	no	no	no	no	no	no	no	no	no	no	no	no	no	no	no	no	no	no
SL000507	Lymphotoxin alpha1:beta2	LTA LTB	167.65	149.9	0.292557	<0.80	no	no	no	no	no	no	no	no	no	no	no	no	no	no	no	no	no	no	yes	no	yes	no	yes	no	no	no
SL002922	Intercellular adhesion molecule 1	ICAM1	5488.85	6359.4	0.292557	<0.80	no	no	no	no	no	no	no	no	yes	no	no	no	yes	no	no	no	no	no	no	no	no	yes	no	no	no	no
SL003703	Bcl-2-related protein A1	BCL2A1	3755.25	3963.15	0.292557	<0.80	no	no	no	no	no	no	no	no	no	no	no	no	no	no	no	no	no	no	no	no	no	no	no	no	no	no
SL004298	Granzyme A	GZMA	3247.05	3846.65	0.292557	<0.80	no	no	no	no	no	no	no	no	no	no	no	no	no	no	no	no	no	no	no	no	no	no	no	no	no	no
SL004357	Growth/differentiation factor 8	MSTN	806.15	759.2	0.292557	<0.80	no	no	no	no	no	no	no	no	no	no	no	no	no	no	no	no	no	no	no	no	no	no	no	no	no	no
SL004821	Protein S100-A4	S100A4	1618.55	1341.35	0.292557	<0.80	no	no	no	no	no	no	no	no	no	yes	no	no	no	no	no	no	no	no	no	no	no	no	no	no	no	no
SL005034	GTP-binding nuclear protein Ran	RAN	875.85	1059.05	0.292557	<0.80	no	no	no	no	no	no	no	no	no	no	no	no	no	no	no	no	no	no	no	no	no	no	no	no	no	no
SL005403	Vesicular integral-membrane protein VIP36	LMAN2	46099.4	42882.8	0.292557	<0.80	no	no	no	no	no	no	no	no	no	no	no	no	no	no	no	no	no	no	no	no	no	no	no	no	no	no
SL005699	Apolipoprotein L1	APOL1	39468.9	42704.2	0.292557	<0.80	no	no	no	no	no	no	no	no	no	no	no	no	no	no	no	no	no	no	no	no	no	no	no	no	yes	no
SL008504	N-acetylglucosamine-6-sulfatase	GNS	3862.2	3582.6	0.292557	<0.80	no	no	no	no	no	no	no	no	no	no	no	no	no	no	no	no	no	no	no	no	no	no	no	no	no	no
SL009431	Histidine triad nucleotide-binding protein 1	HINT1	1555.75	1691.75	0.292557	<0.80	no	no	no	no	no	no	no	no	no	no	no	no	no	no	no	no	no	no	no	no	no	no	no	no	no	no
SL010515	Ribosomal protein S6 kinase alpha-3	RPS6KA3	1033.25	839.05	0.292557	<0.80	no	no	no	no	no	no	no	no	no	no	no	no	no	no	no	no	no	no	no	no	no	no	no	no	no	no
SL011510	Somatostatin-28	SST	1012.9	1156.1	0.292557	<0.80	no	no	no	no	no	no	no	no	no	no	no	no	no	no	no	no	no	no	no	no	no	no	no	no	no	no
SL011529	Ribosome maturation protein SBDS	SBDS	3209.45	3878.6	0.292557	<0.80	no	no	no	no	no	no	no	no	no	no	no	no	no	no	no	no	no	no	no	no	no	no	no	no	no	no
SL011629	AH receptor-interacting protein	AIP	2090.45	2139.3	0.292557	<0.80	no	no	no	no	no	no	no	no	no	no	no	no	no	no	no	no	no	no	no	no	no	no	no	no	no	no
SL012561	Regenerating islet-derived protein 4	REG4	2307.3	1815	0.292557	<0.80	no	no	no	no	no	no	no	no	no	no	no	no	no	no	no	no	no	no	no	no	no	no	no	no	no	no
SL005261	Tyrosine-protein phosphatase non-receptor type 2	PTPN2	371	384.15	0.302807	<0.85	no	no	no	no	no	no	no	no	no	no	no	yes	no	no	no	no	no	no	no	no	no	no	no	no	no	no
SL003738	T-lymphocyte activation antigen CD80	CD80	1234.15	1192.1	0.302837	<0.85	no	no	no	no	no	no	no	no	no	no	no	no	no	no	no	no	no	no	no	no	yes	no	no	no	no	no
SL004118	Tartrate-resistant acid phosphatase type 5	ACP5	7511.15	8773.85	0.302837	<0.85	no	no	no	no	no	no	no	no	no	no	no	no	no	no	no	no	no	no	no	no	no	no	no	no	no	no
SL010388	Trypsin-2	PRSS2	4271	3418.25	0.302837	<0.85	no	no	no	no	no	no	no	no	yes	no	no	no	no	no	no	no	no	no	no	no	no	no	no	no	no	no
SL010464	Leucine-rich repeats and immunoglobulin-like domains protein 3	LRIG3	8856.4	8233.95	0.302837	<0.85	no	no	no	no	no	no	no	no	no	no	no	no	no	no	no	no	no	no	no	no	no	no	no	no	no	no
SL010470	Semaphorin-3E	SEMA3E	2400.05	2531.65	0.302837	<0.85	no	no	no	no	no	no	no	no	no	no	yes	no	no	no	no	no	no	no	no	no	no	no	no	no	no	no
SL010504	MAP kinase-activated protein kinase 5	MAPKAPK5	1556.1	1459.2	0.302837	<0.85	no	no	no	no	no	no	no	no	no	no	no	no	no	no	no	no	no	no	no	no	no	no	no	no	no	no
SL011588	40S ribosomal protein S3a	RPS3A	704.65	644.75	0.302837	<0.85	no	no	no	no	no	no	no	no	no	no	no	no	no	no	no	no	no	no	no	no	no	no	no	no	no	no
SL012395	Netrin-1	NTN1	555.5	505.65	0.302837	<0.85	no	no	no	no	no	no	no	no	no	no	no	no	no	no	no	no	no	no	no	no	no	no	no	no	no	no
SL017614	RAC-alpha/beta/gamma serine/threonine-protein kinase	AKT1 AKT2 AKT3	1935.85	1878.95	0.302837	<0.85	no	no	no	no	no	yes	no	no	no	no	no	no	no	no	no	no	no	no	no	no	no	no	no	no	no	no
SL000592	Metalloproteinase inhibitor 2	TIMP2	475.05	425.45	0.30805	<0.85	no	no	no	no	no	no	no	no	yes	no	no	no	no	no	no	no	no	no	no	no	no	no	no	no	no	no
SL002524	T-cell surface glycoprotein CD4	CD4	436.6	415.35	0.30805	<0.85	no	no	no	no	no	no	no	no	no	no	no	no	no	no	no	no	no	no	no	no	no	no	no	no	no	no
SL005181	Interleukin-20 receptor subunit alpha	IL20RA	322.3	309.8	0.30805	<0.85	no	no	no	no	no	no	no	no	no	no	no	no	no	no	no	no	no	no	no	no	no	no	no	no	no	no
SL002702	Serine/threonine-protein kinase pim-1	PIM1	954.75	900.3	0.313323	<0.85	no	no	no	no	no	no	no	no	no	no	no	no	no	no	no	no	no	no	no	no	no	no	no	no	no	no
SL000396	Cytochrome c	CYCS	1187.2	1339.95	0.313353	<0.85	no	no	no	no	no	no	no	no	no	no	no	no	no	no	no	no	no	no	no	no	no	no	no	no	no	no
SL002756	Heterogeneous nuclear ribonucleoprotein K	HNRNPK	337.8	324	0.313353	<0.85	no	no	no	no	no	no	no	no	no	no	no	no	no	no	no	no	no	no	no	no	no	no	no	no	no	no
SL004340	Fibroblast growth factor 6	FGF6	292.65	270.2	0.313353	<0.85	no	no	no	no	no	no	no	no	no	no	no	no	no	no	no	no	no	no	no	no	no	no	no	no	no	no
SL008072	Collagen alpha-1(VIII) chain	COL8A1	1690.65	1518.95	0.313353	<0.85	no	no	no	no	no	no	no	no	yes	no	no	no	no	no	no	no	no	no	no	no	no	no	no	no	no	no
SL010451	Cryptic protein	CFC1	2810.85	2501.75	0.313353	<0.85	no	no	no	no	no	no	no	no	no	no	no	no	no	no	no	no	no	no	no	no	no	no	no	no	no	no
SL005229	NKG2D ligand 3	ULBP3	604.9	557.9	0.318686	<0.85	no	no	no	no	yes	no	no	no	no	no	no	no	no	no	no	no	no	no	no	no	no	no	no	no	no	no
SL010509	Serine/threonine-protein kinase PAK 6	PAK6	435.75	460.7	0.318686	<0.85	no	no	no	no	no	no	no	no	no	no	no	no	no	no	no	no	no	no	no	no	no	no	no	no	no	no
SL000836	Hemoglobin	HBA1 HBB	683.75	575.7	0.324107	<0.85	no	no	no	no	no	yes	no	no	no	no	no	no	no	no	no	no	no	no	no	no	no	no	no	no	no	no
SL001731	Gamma-enolase	ENO2	931.75	994.85	0.324107	<0.85	no	no	no	no	no	no	no	no	no	no	no	no	no	yes	no	no	no	no	no	no	no	no	no	no	no	no
SL001795	Interleukin-1 beta	IL1B	1641.45	1573.25	0.324107	<0.85	no	no	no	no	no	no	no	no	no	yes	yes	no	yes	no	no	no	no	no	no	no	yes	yes	no	no	no	no
SL002081	Cadherin-5	CDH5	13085	12316.2	0.324107	<0.85	no	no	no	no	no	no	no	no	no	no	yes	no	no	no	no	no	no	no	no	no	no	no	no	no	no	no
SL002522	Retinoblastoma-associated protein	RB1	4480.45	4001.5	0.324107	<0.85	no	no	no	no	no	no	no	no	no	no	no	no	no	no	no	no	no	no	no	no	no	no	no	no	no	no
SL003755	Induced myeloid leukemia cell differentiation protein Mcl-1	MCL1	1355.15	1239.1	0.324107	<0.85	no	no	no	no	no	no	no	no	no	no	no	no	no	no	no	no	no	no	no	no	no	no	no	no	no	no
SL004120	Discoidin domain-containing receptor 2	DDR2	1637.5	1579.3	0.324107	<0.85	no	no	no	no	no	no	no	no	yes	no	no	no	no	no	no	no	no	no	no	no	no	no	no	no	no	no
SL004438	Cystatin-M	CST6	4614.1	4195.45	0.324107	<0.85	no	no	no	no	no	no	no	no	no	no	no	no	no	no	no	no	no	no	no	no	no	no	no	no	no	no
SL004811	Transgelin-2	TAGLN2	4226.75	4358.7	0.324107	<0.85	no	no	no	no	no	no	no	no	no	no	no	no	no	no	no	no	no	no	no	no	no	no	no	no	no	no
SL007869	Peptidyl-prolyl cis-trans isomerase B	PPIB	5345.75	4747.35	0.324107	<0.85	no	no	no	no	no	no	no	no	no	no	no	no	no	no	no	no	no	no	no	no	no	no	no	no	no	no
SL003168	C-C motif chemokine 27	CCL27	892.9	947.75	0.329559	<0.85	no	no	no	no	no	no	no	no	no	no	no	no	no	no	no	no	no	no	no	no	no	no	no	no	no	no
SL006705	Prefoldin subunit 5	PFDN5	475.85	516.6	0.329559	<0.85	no	no	no	no	no	no	no	no	no	no	no	no	no	no	no	no	no	no	no	no	no	no	no	no	no	no
SL001890	Tumor-associated calcium signal transducer 2	TACSTD2	322.2	339.45	0.335099	<0.85	no	no	no	no	no	no	no	no	no	no	no	no	no	no	no	no	no	no	no	no	no	no	no	no	no	no
SL002075	Interferon alpha-2	IFNA2	162.3	162.05	0.335099	<0.85	no	no	no	no	no	yes	yes	no	no	no	no	yes	no	no	no	no	no	no	no	no	no	no	no	no	yes	no
SL003066	Pigment epithelium-derived factor	SERPINF1	55279.9	51247.9	0.335099	<0.85	no	no	no	no	no	no	no	no	no	no	yes	no	no	no	no	no	no	no	no	no	no	no	no	no	no	no
SL003200	Angiopoietin-1 receptor, soluble	TEK	2149.65	2225.15	0.335099	<0.85	no	no	no	no	no	no	no	no	no	no	yes	no	no	no	no	no	no	no	no	no	no	no	no	no	no	no
SL003320	Vascular endothelial growth factor D	FIGF	843.55	874.4	0.335099	<0.85	no	no	no	no	no	no	no	yes	no	no	yes	no	no	no	no	no	no	no	no	no	no	no	no	no	no	no
SL004654	Granzyme H	GZMH	283.35	272.35	0.335099	<0.85	no	no	no	no	no	no	no	no	no	no	no	no	no	no	no	no	no	no	no	no	no	no	no	no	no	no
SL004704	COMM domain-containing protein 7	COMMD7	1693.35	1611.55	0.335099	<0.85	no	no	no	no	no	no	no	no	no	no	no	no	no	no	no	no	no	no	no	no	no	no	no	no	no	no
SL004919	Peroxiredoxin-1	PRDX1	1524.45	1575.85	0.335099	<0.85	no	no	no	no	no	no	no	no	no	no	no	no	no	no	no	no	no	no	no	no	no	no	no	no	no	no
SL008380	Cathepsin Z	CTSZ	5852.1	6382.5	0.335099	<0.85	no	no	no	no	no	no	no	no	no	no	no	no	no	no	no	no	no	no	no	no	no	no	no	no	no	no
SL010391	WAP, Kazal, immunoglobulin, Kunitz and NTR domain-containing protein 2	WFIKKN2	8300.4	6760	0.335099	<0.85	no	no	no	no	no	no	no	no	no	no	no	no	no	no	no	no	no	no	no	no	no	no	no	no	no	no
SL010529	Ubiquitin-fold modifier-conjugating enzyme 1	UFC1	19712.8	21947.4	0.335099	<0.85	no	no	no	no	no	no	no	no	no	no	no	no	no	no	no	no	no	no	no	no	no	no	no	no	no	no
SL014209	Killer cell lectin-like receptor subfamily F member 1	KLRF1	475.65	457.75	0.335099	<0.85	no	no	no	no	no	no	no	no	no	no	no	no	no	no	no	no	no	no	no	no	no	no	no	no	no	no
SL004133	Bone morphogenetic protein receptor type-2	BMPR2	850.95	904.15	0.346313	<0.85	no	no	no	no	no	no	no	no	no	no	no	no	no	no	no	no	no	no	no	no	no	no	no	no	no	no
SL003190	C-C motif chemokine 15	CCL15	7030.3	7381.05	0.346328	<0.85	no	no	no	no	no	no	no	no	no	no	no	no	yes	no	no	no	no	no	no	no	no	no	no	no	no	no
SL003650	Alpha-enolase	ENO1	9502.4	8271.55	0.346328	<0.85	no	no	no	no	no	no	no	yes	no	no	no	no	no	yes	no	no	no	no	no	no	no	no	no	no	no	no
SL004670	Artemin	ARTN	535.9	496.75	0.346328	<0.85	no	no	no	no	no	no	no	no	no	no	no	no	no	no	no	yes	no	no	no	no	no	no	no	no	no	no
SL004683	Noggin	NOG	620.55	573.65	0.346328	<0.85	no	no	no	no	no	yes	no	no	no	yes	no	no	no	no	no	no	no	no	no	no	no	no	no	no	no	no
SL007361	Galectin-10	CLC	1170.4	1239.55	0.346328	<0.85	no	no	no	no	no	no	yes	no	no	no	no	no	no	no	no	no	no	no	no	no	no	yes	no	no	no	no
SL010469	Hemojuvelin	HFE2	2145.2	1710.75	0.346328	<0.85	no	no	no	no	no	no	no	no	no	no	no	no	no	no	no	no	no	no	no	no	no	no	no	no	no	no
SL014292	Sialic acid-binding Ig-like lectin 14	SIGLEC14	20782.1	29652.4	0.346328	<0.85	no	no	no	no	no	no	no	no	no	no	no	no	no	no	no	no	no	no	no	no	no	no	no	no	yes	no
SL017188	Glycogen synthase kinase-3 alpha/beta	GSK3A GSK3B	3069.85	2762.85	0.346328	<0.85	no	no	no	no	no	no	no	no	no	yes	no	no	no	no	no	no	no	no	no	no	no	no	no	no	no	no
SL004457	Glia-derived nexin	SERPINE2	487.3	465.75	0.352002	<0.85	no	no	no	no	no	yes	no	no	no	no	no	no	no	no	no	no	no	no	no	no	no	no	no	no	no	yes
SL000556	Protein kinase C gamma type	PRKCG	388.05	408.8	0.352017	<0.85	no	no	no	no	no	yes	no	no	no	no	no	no	no	no	no	no	no	no	no	no	no	no	no	no	no	no
SL004139	Ephrin-A3	EFNA3	1635.65	1736.5	0.357794	<0.85	no	no	no	no	no	no	no	no	no	no	yes	no	no	no	no	no	no	no	no	no	no	no	no	no	no	no
SL004333	Fibroblast growth factor 10	FGF10	389.55	368.6	0.357794	<0.85	no	no	no	no	no	yes	no	no	no	no	no	no	no	no	no	no	no	no	no	no	no	no	no	no	no	yes
SL004626	A disintegrin and metalloproteinase with thrombospondin motifs 5	ADAMTS5	510.15	459.95	0.357794	<0.85	no	no	no	no	no	no	no	no	yes	no	no	no	no	no	no	no	no	no	no	no	no	no	no	no	no	no
SL004672	Tumor necrosis factor receptor superfamily member 17	TNFRSF17	7377.7	8835.15	0.357794	<0.85	no	no	no	no	no	no	no	no	no	no	no	no	no	no	no	no	no	no	no	no	no	no	no	no	no	no
SL004940	Tyrosine-protein phosphatase non-receptor type 6	PTPN6	2527.7	2220.9	0.357794	<0.85	no	no	no	no	no	yes	no	no	no	no	no	yes	no	no	no	no	no	no	no	no	no	no	no	no	no	no
SL008611	N-acylethanolamine-hydrolyzing acid amidase	NAAA	5495.3	5557.1	0.357794	<0.85	no	no	no	no	no	no	no	no	no	no	no	no	no	no	no	no	no	no	no	no	no	no	no	no	no	no
SL004299	Baculoviral IAP repeat-containing protein 7 Isoform beta	BIRC7	113	108.6	0.369466	<0.85	no	no	no	no	no	no	no	no	no	no	no	no	no	no	no	no	no	no	no	no	no	no	no	no	no	no
SL005167	Galectin-8	LGALS8	465.65	472.3	0.369466	<0.85	no	no	no	no	no	no	no	no	no	no	no	no	no	no	no	no	no	no	no	no	no	no	no	no	no	no
SL000306	Brain natriuretic peptide 32	NPPB	582.1	567.8	0.369496	<0.85	no	no	no	no	no	no	no	no	no	no	yes	no	no	no	no	no	no	no	no	no	no	no	no	no	no	no
SL000324	Complement component C8	C8A C8B C8G	4809.75	6099.3	0.369496	<0.85	no	no	yes	yes	no	no	no	no	no	no	no	no	no	no	no	no	no	no	no	no	no	no	no	no	no	no
SL000360	Coagulation Factor X	F10	5578.35	5814.8	0.369496	<0.85	no	no	no	no	no	yes	no	no	no	no	no	no	no	no	no	no	no	no	no	no	no	no	no	no	no	no
SL003704	BH3-interacting domain death agonist	BID	1111.25	1157.15	0.369496	<0.85	no	no	no	no	no	no	no	no	no	no	no	no	no	no	no	no	no	no	no	no	no	no	no	no	no	no
SL004154	Neural cell adhesion molecule L1	L1CAM	371.3	387.2	0.369496	<0.85	no	no	no	no	no	no	no	no	no	no	no	no	no	no	no	yes	no	no	no	no	no	no	no	no	no	no
SL004297	Neuregulin-1	NRG1	202.55	210.25	0.369496	<0.85	no	no	no	no	no	yes	no	no	no	no	no	no	no	no	no	no	no	no	no	no	no	no	no	no	no	yes
SL004636	Receptor-type tyrosine-protein kinase FLT3	FLT3	1803.55	1604.35	0.369496	<0.85	no	no	no	no	no	no	no	no	no	no	no	no	no	no	no	no	no	no	no	no	no	no	no	no	no	no
SL004783	Protein S100-A12	S100A12	2108.4	1636.45	0.369496	<0.85	no	no	no	no	no	no	no	no	no	no	no	no	no	no	no	no	no	no	no	no	no	no	no	no	yes	no
SL004920	Cofilin-1	CFL1	2368.25	2312.8	0.369496	<0.85	no	no	no	no	no	no	no	no	no	no	no	no	no	no	no	no	no	no	no	no	no	no	no	no	no	no
SL005191	Leukocyte immunoglobulin-like receptor subfamily B member 2	LILRB2	11692.8	12796	0.369496	<0.85	no	no	no	no	no	no	no	no	no	no	no	no	no	no	yes	no	yes	yes	no	no	no	no	no	no	no	no
SL005193	Junctional adhesion molecule B	JAM2	2902.95	2961.05	0.369496	<0.85	no	no	no	no	no	no	no	no	yes	no	no	no	no	no	no	no	no	no	no	no	no	no	no	no	no	no
SL005688	14-3-3 protein zeta/delta	YWHAZ	26976.1	31006.3	0.369496	<0.85	no	no	no	no	no	yes	no	no	no	no	no	no	no	no	no	no	no	no	no	no	no	no	no	no	no	no
SL006378	S-formylglutathione hydrolase	ESD	1544.75	1599.6	0.369496	<0.85	no	no	no	no	no	no	no	no	no	no	no	no	no	no	no	no	no	no	no	no	no	no	no	no	no	no
SL007100	Leukotriene A-4 hydrolase	LTA4H	26236.3	33558.1	0.369496	<0.85	no	no	no	no	no	no	no	no	no	no	no	no	no	no	no	no	no	no	no	no	no	no	no	no	no	no
SL007502	Carbohydrate sulfotransferase 15	CHST15	7353.9	7482.3	0.369496	<0.85	no	no	no	no	no	no	no	no	no	no	no	no	no	no	no	no	no	no	no	no	no	no	no	no	no	no
SL007680	Roundabout homolog 2	ROBO2	3486	3715.7	0.369496	<0.85	no	no	no	no	no	no	no	no	no	no	no	no	no	no	no	yes	no	no	no	no	no	no	no	no	no	no
SL008773	CD109 antigen	CD109	6734.35	6861.8	0.369496	<0.85	no	no	no	no	no	yes	no	no	no	no	no	no	no	no	no	no	no	no	no	no	no	no	no	no	no	yes
SL014248	Semaphorin-6B	SEMA6B	8569.15	8701.55	0.369496	<0.85	no	no	no	no	no	no	no	no	no	no	no	no	no	no	no	no	no	no	no	no	no	no	no	no	no	no
SL004868	Carbonic anhydrase 7	CA7	297.9	289.5	0.375391	<0.85	no	no	no	no	no	no	no	no	no	no	no	no	no	no	no	no	no	no	no	no	no	no	no	no	no	no
SL004751	Heme oxygenase 2	HMOX2	412.55	385.9	0.37542	<0.85	no	no	no	no	no	no	no	yes	no	no	no	no	no	no	no	no	no	no	no	no	no	no	no	no	no	no
SL008331	Proliferation-associated protein 2G4	PA2G4	564	623.65	0.37542	<0.85	no	no	no	no	no	no	no	no	no	no	no	no	no	no	no	no	no	no	no	no	no	no	no	no	no	no
SL000347	Corticosteroid-binding globulin	SERPINA6	901.35	928.7	0.381432	<0.85	no	no	no	no	no	no	no	no	no	no	no	no	no	no	no	no	no	no	no	no	no	no	no	no	no	no
SL001777	Cystatin-C	CST3	3066.3	2570.25	0.381432	<0.85	no	no	no	no	no	no	no	no	yes	no	no	no	no	no	no	no	no	no	no	no	no	no	no	no	no	no
SL002602	Trefoil factor 2	TFF2	1221.45	1093.75	0.381432	<0.85	no	no	no	no	no	yes	no	no	no	no	no	no	no	no	no	no	no	no	no	no	no	no	no	no	no	no
SL003327	Complement factor D	CFD	1175.4	1120	0.381432	<0.85	no	no	yes	yes	no	no	no	no	no	no	no	no	no	no	no	no	no	no	no	no	no	no	no	no	no	no
SL003658	Aflatoxin B1 aldehyde reductase member 2	AKR7A2	4213.25	5105.7	0.381432	<0.85	no	no	no	no	no	no	no	no	no	no	no	no	no	no	no	no	no	no	no	no	no	no	no	no	no	no
SL004492	Toll-like receptor 2	TLR2	1134.25	1081	0.381432	<0.85	no	no	no	no	no	no	yes	no	no	no	no	yes	no	no	no	no	no	no	no	no	no	no	no	no	yes	no
SL004860	Serine protease HTRA2, mitochondrial	HTRA2	5137.8	5415.65	0.381432	<0.85	no	no	no	no	no	no	no	no	no	no	no	no	no	no	no	no	no	no	no	no	no	no	no	no	no	no
SL005574	Aminoacylase-1	ACY1	4464.55	3846.2	0.381432	<0.85	no	no	no	no	no	no	no	no	no	no	no	no	no	no	no	no	no	no	no	no	no	no	no	no	no	no
SL006230	Lumican	LUM	1534.1	1602.2	0.381432	<0.85	no	no	no	no	no	no	no	no	yes	no	no	no	no	no	no	no	no	no	no	no	no	no	no	no	no	no
SL007179	Ephrin type-B receptor 2	EPHB2	752.6	787.8	0.381432	<0.85	no	no	no	no	no	no	no	no	no	no	yes	no	no	no	no	no	no	no	no	no	no	no	no	no	no	no
SL007217	Interferon gamma receptor 2	IFNGR2	667.4	647.6	0.381432	<0.85	no	no	no	no	no	no	no	no	no	no	no	no	yes	no	no	no	no	no	no	no	no	no	no	no	no	no
SL008085	3-hydroxyisobutyrate dehydrogenase, mitochondrial	HIBADH	766.25	763.35	0.381432	<0.85	no	no	no	no	no	no	no	no	no	no	no	no	no	no	no	no	no	no	no	no	no	no	no	no	no	no
SL010613	Interleukin-17 receptor D	IL17RD	631.8	640.1	0.381432	<0.85	no	no	no	no	no	no	no	no	no	no	no	no	no	no	no	no	no	no	no	no	no	no	no	no	no	no
SL011448	Tumor necrosis factor receptor superfamily member 4	TNFRSF4	1446.15	1409.25	0.381432	<0.85	no	no	no	no	no	no	no	no	no	no	no	no	no	no	no	no	no	no	no	no	no	no	no	no	no	no
SL008176	Proteasome activator complex subunit 1	PSME1	2043.4	2231.15	0.393588	<0.85	no	no	no	no	no	no	no	yes	no	no	no	no	no	no	no	no	no	no	no	no	no	no	no	no	no	no
SL000006	Plasminogen activator inhibitor 1	SERPINE1	4953.65	5375.9	0.393603	<0.85	no	no	no	no	no	yes	no	no	yes	no	yes	no	no	no	no	no	no	no	no	no	no	no	no	no	no	yes
SL000017	von Willebrand factor	VWF	51044.4	55430.2	0.393603	<0.85	no	no	no	no	no	yes	no	no	yes	no	no	no	no	no	no	no	no	no	no	no	no	no	no	no	no	yes
SL000047	Insulin-like growth factor I	IGF1	995.85	959.7	0.393603	<0.85	no	no	no	no	no	yes	no	no	no	no	no	no	no	yes	no	no	no	no	no	no	no	no	no	no	no	yes
SL000358	Coagulation factor VII	F7	643.6	606.7	0.393603	<0.85	no	no	no	no	no	yes	no	no	no	no	no	no	no	no	no	no	no	no	no	no	no	no	no	no	no	no
SL000466	Insulin-like growth factor-binding protein 2	IGFBP2	994.15	1221.3	0.393603	<0.85	no	no	no	no	no	no	no	no	no	no	no	no	no	no	no	no	no	no	no	no	no	no	no	no	no	no
SL000542	Integrin alpha-IIb: beta-3 complex	ITGA2B ITGB3	2051.1	2219	0.393603	<0.85	no	no	no	no	no	yes	no	no	yes	no	yes	no	no	no	no	no	no	no	no	no	no	no	no	no	no	no
SL001802	Interferon gamma	IFNG	866.7	906.55	0.393603	<0.85	no	no	no	no	no	no	no	no	no	no	no	no	yes	no	no	no	no	no	no	no	yes	no	no	no	no	no
SL002762	Chromogranin-A	CHGA	1475.7	2266.55	0.393603	<0.85	no	no	no	no	no	no	yes	no	no	no	no	no	no	no	no	no	no	no	no	no	no	no	no	no	yes	no
SL003329	C-C motif chemokine 14	CCL14	18500.5	22184.2	0.393603	<0.85	no	no	no	no	no	no	no	no	no	no	no	no	yes	no	no	no	no	no	no	no	no	no	no	no	no	no
SL003690	Tumor necrosis factor receptor superfamily member 11A	TNFRSF11A	1516.5	1370.85	0.393603	<0.85	no	no	no	no	no	no	no	no	no	no	no	no	no	no	no	no	no	no	no	no	no	no	no	no	no	no
SL004101	Mothers against decapentaplegic homolog 2	SMAD2	2773.7	3282.15	0.393603	<0.85	no	no	no	no	no	no	no	no	no	yes	no	no	no	no	no	no	no	no	no	no	no	no	no	no	no	no
SL005694	Peroxiredoxin-6	PRDX6	19983.2	21637.3	0.393603	<0.85	no	no	no	no	no	no	no	no	no	no	no	no	no	no	no	no	no	no	no	no	no	no	no	no	no	no
SL006918	Mitogen-activated protein kinase 1	MAPK1	1757.15	1524.1	0.393603	<0.85	no	no	no	no	no	yes	no	no	no	no	no	no	no	no	no	no	no	no	no	no	no	no	no	no	no	no
SL011211	Eukaryotic translation initiation factor 4 gamma 2	EIF4G2	1216.45	1072.05	0.393603	<0.85	no	no	no	no	no	no	no	no	no	no	no	no	no	no	no	no	no	no	no	no	no	no	no	no	no	no
SL011532	Persulfide dioxygenase ETHE1, mitochondrial	ETHE1	1686.7	1781.45	0.393603	<0.85	no	no	no	no	no	no	no	no	no	no	no	no	no	no	no	no	no	no	no	no	no	no	no	no	no	no
SL012148	Peroxisomal targeting signal 1 receptor	PEX5	480.15	482.4	0.393603	<0.85	no	no	no	no	no	no	no	no	no	no	no	no	no	no	no	no	no	no	no	no	no	no	no	no	no	no
SL014270	CMRF35-like molecule 6	CD300C	6261.7	5563.85	0.393603	<0.85	no	no	no	no	no	no	no	no	no	no	no	no	no	no	no	no	no	no	no	no	no	no	no	no	no	no
SL018587	Immunoglobulin superfamily containing leucine-rich repeat protein 2	ISLR2	773.45	757.65	0.393603	<0.85	no	no	no	no	no	no	no	no	no	no	no	no	no	no	no	no	no	no	no	no	no	no	no	no	no	no
SL000483	Interleukin-7	IL7	216.55	228.7	0.405991	<0.85	no	no	no	no	no	no	no	no	no	no	no	no	no	no	no	no	no	no	no	no	no	no	no	no	no	no
SL000318	Complement C4b	C4A C4B	1107.4	1000.15	0.406006	<0.85	no	no	yes	yes	no	no	no	no	no	no	no	no	no	no	no	no	no	no	no	no	no	no	no	no	no	no
SL000468	Immunoglobulin M	IGHM IGJ IGK@ IGL@	3240.75	3344.7	0.406006	<0.85	no	no	yes	yes	no	no	no	no	no	no	no	no	no	no	no	no	no	no	no	no	no	no	no	no	yes	no
SL000535	Platelet-derived growth factor subunit A	PDGFA	3833.45	4210.2	0.406006	<0.85	no	no	no	no	no	yes	no	no	yes	no	yes	no	no	no	no	no	no	no	no	no	no	no	no	no	no	yes
SL003179	Integrin alpha-I: beta-1 complex	ITGA1 ITGB1	787.9	823.8	0.406006	<0.85	no	no	no	no	no	no	no	no	yes	no	yes	no	no	no	no	no	no	no	no	no	no	no	no	no	no	no
SL003331	Matrix metalloproteinase-16	MMP16	1266.75	1232.65	0.406006	<0.85	no	no	no	no	no	no	no	no	yes	no	no	no	no	no	no	no	no	no	no	no	no	no	no	no	no	no
SL004330	B-cell receptor CD22	CD22	1256.4	1181.95	0.406006	<0.85	no	no	no	no	no	no	no	no	no	no	no	no	no	no	no	no	no	no	no	no	no	no	no	no	no	no
SL004869	Carbonic anhydrase 13	CA13	1433.25	1856.85	0.406006	<0.85	no	no	no	no	no	no	no	no	no	no	no	no	no	no	no	no	no	no	no	no	no	no	no	no	no	no
SL005206	Natural cytotoxicity triggering receptor 2	NCR2	335.9	323.35	0.406006	<0.85	no	no	no	no	no	no	no	no	no	no	no	no	no	no	no	no	no	no	no	no	no	no	no	no	yes	no
SL005223	Interleukin-27 receptor subunit alpha	IL27RA	1541.15	1606.3	0.406006	<0.85	no	no	no	no	no	no	no	no	no	no	no	no	no	no	no	no	no	no	no	no	yes	no	no	no	no	no
SL007356	Neurogenic locus notch homolog protein 2	NOTCH2	1288.55	1443.4	0.406006	<0.85	no	no	no	no	no	no	no	no	no	no	no	no	no	no	no	no	no	no	no	no	no	no	no	no	no	no
SL008416	C-type mannose receptor 2	MRC2	3353.95	3911.75	0.406006	<0.85	no	no	no	no	no	no	no	no	no	no	no	no	no	no	no	no	no	no	no	no	no	no	no	no	no	no
SL008728	Neurexin-3-beta	NRXN3	1080.75	1018.05	0.406006	<0.85	no	no	no	no	no	no	no	no	no	no	yes	no	no	no	no	no	no	no	no	no	no	no	no	no	no	no
SL010463	Glypican-2	GPC2	260.05	239.75	0.406006	<0.85	no	no	no	no	no	no	no	no	no	no	no	no	no	no	no	no	no	no	no	no	no	no	no	no	no	no
SL010490	Calcium/calmodulin-dependent protein kinase type 1D	CAMK1D	3115.8	2999.7	0.406006	<0.85	no	no	no	no	no	no	no	no	no	no	no	no	no	no	no	no	no	no	no	no	no	no	no	no	no	no
SL013988	Carbohydrate sulfotransferase 2	CHST2	485.05	463.6	0.406006	<0.85	no	no	no	no	no	no	no	no	no	no	no	no	no	no	no	no	no	no	no	no	no	no	no	no	no	no
SL017424	Platelet receptor Gi24	C10orf54	810.1	794.2	0.406006	<0.85	no	no	no	no	no	no	no	no	no	no	no	no	no	no	no	no	no	no	no	no	no	no	no	no	no	no
SL017611	14-3-3 protein family	YWHAB,YWHAE,YWHAG,YWHAH,YWHAQ,YWHAZ,SFN	1558.55	1622.05	0.406006	<0.85	no	no	no	no	no	no	no	no	no	no	no	no	no	no	no	no	no	no	no	no	no	no	no	no	no	no
SL016567	Mitogen-activated protein kinase kinase kinase 7:TGF-beta-activated kinase 1 and MAP3K7-binding protein 1 fusion	MAP3K7 TAB1	913.4	844.85	0.418625	<0.90	no	no	no	no	no	no	yes	no	no	no	no	no	no	no	no	no	no	no	no	no	no	yes	no	no	no	no
SL000247	6-phosphogluconate dehydrogenase, decarboxylating	PGD	686.95	671.1	0.418639	<0.90	no	no	no	no	no	no	no	no	no	no	no	no	no	no	no	no	no	no	no	no	no	no	no	no	no	no
SL000460	Immunoglobulin D	IGHD IGK@ IGL@	2241.7	5435.5	0.418639	<0.90	no	no	yes	yes	no	no	no	no	no	no	no	no	no	no	no	no	no	no	no	no	no	no	no	no	yes	no
SL001791	Osteocalcin	BGLAP	1581.6	1599.9	0.418639	<0.90	no	no	no	no	no	no	no	no	no	no	no	no	no	no	no	no	no	no	no	no	no	no	no	no	no	no
SL002731	Tumor necrosis factor receptor superfamily member 6	FAS	2111.75	2243.35	0.418639	<0.90	no	no	no	no	no	no	no	no	no	no	no	no	no	no	no	no	no	no	no	no	no	no	no	no	no	no
SL003324	Coagulation factor Xa	F10	5059.5	5314.9	0.418639	<0.90	no	no	no	no	no	yes	no	no	no	no	no	no	no	no	no	no	no	no	no	no	no	no	no	no	no	no
SL004070	Ubiquitin	RPS27A	27154.7	27876.2	0.418639	<0.90	no	no	no	no	no	no	no	yes	no	no	no	yes	no	no	no	no	no	no	no	no	no	no	no	no	yes	no
SL004342	Fibroblast growth factor 8 isoform B	FGF8	1557.55	1658.4	0.418639	<0.90	no	no	no	no	no	no	no	no	no	no	no	no	no	no	no	no	no	no	no	no	no	no	no	no	no	no
SL005168	Growth hormone receptor	GHR	1246.45	1113.55	0.418639	<0.90	no	no	no	no	no	no	no	no	no	no	no	no	no	no	no	no	no	no	no	no	no	no	no	no	no	no
SL005687	Eukaryotic translation initiation factor 5A-1	EIF5A	794.7	907.75	0.418639	<0.90	no	no	no	no	no	no	no	no	no	no	no	no	no	no	no	no	no	no	no	no	no	no	no	no	no	no
SL008466	3-hydroxyanthranilate 3,4-dioxygenase	HAAO	5209.3	5692.8	0.418639	<0.90	no	no	no	no	no	no	no	no	no	no	no	no	no	no	no	no	no	no	no	no	no	no	no	no	no	no
SL008588	SLAM family member 5	CD84	1174.8	1131.65	0.418639	<0.90	no	no	no	no	no	no	no	no	no	no	no	no	no	no	no	no	no	no	no	no	no	no	no	no	no	no
SL008760	SLIT and NTRK-like protein 1	SLITRK1	2908.2	2773.95	0.418639	<0.90	no	no	no	no	no	no	no	no	no	no	no	no	no	no	no	no	no	no	no	no	no	no	no	no	no	no
SL010508	Serine/threonine-protein kinase PAK 3	PAK3	880.4	906.65	0.418639	<0.90	no	no	no	no	no	no	no	no	no	no	no	no	no	no	no	yes	no	no	no	no	no	no	no	no	no	no
SL014129	Heparan-sulfate 6-O-sulfotransferase 1	HS6ST1	2878.35	2777.85	0.418639	<0.90	no	no	no	no	no	no	no	no	no	no	no	no	no	no	no	no	no	no	no	no	no	no	no	no	no	no
SL014983	Histone H2B type 2-E	HIST2H2BE	77127.6	70345.6	0.418639	<0.90	no	no	no	no	no	no	no	no	no	no	no	no	no	no	no	no	no	no	no	no	no	no	no	no	no	no
SL019979	Histone H2A type 3	HIST3H2A	4854	3853.4	0.418639	<0.90	no	no	no	no	no	no	no	no	no	no	no	no	no	no	no	no	no	no	no	no	no	no	no	no	no	no
SL000137	Betacellulin	BTC	794.5	781.3	0.431487	<0.90	no	no	no	no	no	no	no	no	no	no	no	no	no	no	no	no	no	no	no	no	no	no	no	no	no	no
SL000250	Alpha-2-antiplasmin	SERPINF2	1371.9	1256.5	0.431501	<0.90	no	no	no	no	no	yes	no	no	yes	no	no	no	no	no	no	no	no	no	no	no	no	no	no	no	no	yes
SL000383	Creatine kinase M-type	CKM	663.15	620.15	0.431501	<0.90	no	no	no	no	no	no	no	no	no	no	no	no	no	no	no	no	no	no	no	no	no	no	no	no	no	no
SL000633	Tumor necrosis factor ligand superfamily member 6, soluble form	FASLG	984.3	1067.25	0.431501	<0.90	no	no	no	no	no	no	no	no	no	no	yes	no	no	no	no	no	no	no	no	no	no	no	no	no	no	no
SL002036	Fibroblast growth factor receptor 4	FGFR4	1856.15	1838.2	0.431501	<0.90	no	no	no	no	no	no	no	no	yes	no	no	no	no	no	no	no	no	no	no	no	no	no	no	no	no	no
SL003340	Chitinase-3-like protein 1	CHI3L1	31917.9	42916.6	0.431501	<0.90	no	no	no	no	no	no	no	no	no	no	yes	no	no	no	no	no	no	no	no	no	no	no	no	no	no	no
SL003744	Galectin-3	LGALS3	24238.5	25773.3	0.431501	<0.90	no	no	no	no	no	no	no	no	no	no	no	no	no	no	no	no	yes	no	no	no	no	no	no	no	no	no
SL004296	Adenylate kinase isoenzyme 1	AK1	7859.95	8462.5	0.431501	<0.90	no	no	no	no	no	no	no	no	no	no	no	no	no	no	no	no	no	no	no	no	no	no	no	no	no	no
SL004692	Cytokine receptor-like factor 1:Cardiotrophin-like cytokine factor 1 Complex	CRLF1 CLCF1	606.8	659	0.431501	<0.90	no	no	no	no	no	no	no	no	no	no	no	no	no	no	no	no	no	no	no	no	no	no	no	no	no	no
SL004856	Desmoglein-1	DSG1	1698.65	1673.8	0.431501	<0.90	no	no	no	no	no	no	no	no	no	no	no	no	no	no	no	no	no	no	no	no	no	no	no	no	no	no
SL007024	Gremlin-1	GREM1	573.2	561.55	0.431501	<0.90	no	no	no	no	no	no	no	no	yes	yes	yes	no	no	no	no	no	no	no	no	no	no	no	no	no	no	no
SL008516	Cystatin-SA	CST2	16269.2	14988.5	0.431501	<0.90	no	no	no	no	no	no	no	no	no	no	no	no	no	no	no	no	no	no	no	no	no	no	no	no	no	no
SL011509	Peptide YY	PYY	2103.35	1972.4	0.431501	<0.90	no	no	no	no	no	no	no	no	no	no	no	no	no	no	yes	no	no	no	no	no	no	no	no	no	no	no
SL005197	Lysosome membrane protein 2	SCARB2	344.7	347.5	0.437974	<0.90	no	no	no	no	no	no	no	no	no	no	no	no	no	no	no	no	no	no	no	no	no	no	no	no	no	no
SL008378	Eukaryotic translation initiation factor 4E-binding protein 2	EIF4EBP2	637.95	519.3	0.438002	<0.90	no	no	no	no	no	no	no	no	no	no	no	no	no	no	yes	no	no	no	no	no	no	no	no	no	no	no
SL005266	Alpha-synuclein	SNCA	216.65	158	0.444561	<0.90	no	no	no	no	no	no	no	no	no	no	no	no	yes	no	no	no	no	no	no	no	no	no	no	no	no	no
SL000398	Cytochrome P450 3A4	CYP3A4	1101.95	1061.45	0.444589	<0.90	no	no	no	no	no	no	no	no	no	no	no	no	no	no	no	no	no	no	no	no	no	no	no	no	no	no
SL000406	Eotaxin	CCL11	1303.85	1479.2	0.444589	<0.90	no	no	no	no	no	no	no	no	no	no	no	no	yes	no	no	no	no	no	yes	no	no	no	no	no	no	no
SL000454	Heat shock protein HSP 90-beta	HSP90AB1	26716.3	27462.2	0.444589	<0.90	no	no	no	no	no	no	no	no	no	no	no	yes	yes	no	no	no	no	no	no	no	no	no	no	no	no	no
SL002706	Low affinity immunoglobulin epsilon Fc receptor	FCER2	5159.95	3584.55	0.444589	<0.90	no	no	no	no	no	no	no	no	no	no	no	no	no	no	no	no	no	no	no	no	no	no	yes	no	no	no
SL002755	Pappalysin-1	PAPPA	17254.1	17190.7	0.444589	<0.90	no	no	no	no	no	no	no	no	no	no	no	no	no	no	no	no	no	no	no	no	no	no	no	no	no	no
SL003332	Matrix metalloproteinase-17	MMP17	1879.35	2021.9	0.444589	<0.90	no	no	no	no	no	no	no	no	no	no	no	no	no	no	no	no	no	no	no	no	no	no	no	no	no	no
SL003461	Corticotropin	POMC	572	566.3	0.444589	<0.90	no	no	no	no	no	no	no	no	no	no	no	no	no	no	no	no	no	no	no	no	no	no	no	no	no	no
SL004081	Decorin	DCN	6764.95	7573.5	0.444589	<0.90	no	no	no	no	no	no	no	no	yes	no	yes	no	no	no	no	no	no	no	no	no	no	no	no	no	no	no
SL004866	Carbonic anhydrase 1	CA1	9089.85	9207.05	0.444589	<0.90	no	no	no	no	no	no	no	no	no	no	no	no	no	no	no	no	no	no	no	no	no	no	no	no	no	no
SL004925	Anterior gradient protein 2 homolog	AGR2	1906.9	1869.35	0.444589	<0.90	no	no	no	no	no	no	no	no	no	no	no	no	no	no	no	no	no	no	no	no	no	no	no	no	no	no
SL005185	Interleukin-23 receptor	IL23R	1920.85	2007.35	0.444589	<0.90	no	no	no	no	no	no	no	no	no	no	no	no	yes	no	no	no	no	no	no	no	yes	yes	no	yes	no	no
SL005236	Protein NOV homolog	NOV	1175.2	1080.6	0.444589	<0.90	no	no	no	no	no	yes	no	no	no	no	yes	no	no	no	no	no	no	no	no	no	no	no	no	no	no	no
SL005679	Translationally-controlled tumor protein	TPT1	4497.1	4843	0.444589	<0.90	no	no	no	no	no	no	no	no	no	no	no	no	no	no	no	no	no	no	no	no	no	no	no	no	no	no
SL005797	Polymeric immunoglobulin receptor	PIGR	5465.85	6132.1	0.444589	<0.90	no	no	no	no	no	no	no	no	no	no	no	no	no	no	no	no	no	no	no	no	no	no	no	no	no	no
SL010375	Neutral ceramidase	ASAH2	3315.1	2810.85	0.444589	<0.90	no	no	no	no	no	no	no	no	no	no	no	no	no	no	no	no	no	no	no	no	no	no	no	no	no	no
SL010517	Serine/threonine-protein kinase 16	STK16	3771.35	3650.75	0.444589	<0.90	no	no	no	no	no	no	no	no	no	no	no	no	no	no	no	no	no	no	no	no	no	no	no	no	no	no
SL011533	Small glutamine-rich tetratricopeptide repeat-containing protein alpha	SGTA	1765.45	1793.45	0.444589	<0.90	no	no	no	no	no	no	no	no	no	no	no	no	no	no	no	no	no	no	no	no	no	no	no	no	no	no
SL014229	CD83 antigen	CD83	482.3	488.6	0.444589	<0.90	no	no	no	no	no	no	no	no	no	no	no	no	no	no	no	no	no	no	no	no	no	no	no	no	no	no
SL014470	Breast cancer anti-estrogen resistance protein 3	BCAR3	2600.95	2373.15	0.444589	<0.90	no	no	no	no	no	no	no	no	no	no	no	no	no	no	no	no	no	no	no	no	no	no	no	no	no	no
SL016969	Cysteine and glycine-rich protein 3	CSRP3	1825	2001.85	0.444589	<0.90	no	no	no	no	no	no	no	no	no	no	no	no	no	no	no	no	no	no	no	no	no	no	no	no	no	no
SL016828	Epidermal growth factor receptor variant III	EGFR	335.6	340.8	0.451203	<0.90	no	no	no	no	no	no	no	no	no	no	no	no	no	no	yes	no	no	no	no	no	no	no	no	no	no	no
SL005235	Homeobox protein NANOG	NANOG	136.8	135.5	0.457872	<0.90	no	no	no	no	no	no	no	no	no	no	no	no	no	no	no	no	no	no	no	no	no	no	no	no	no	no
SL007828	Neuregulin-4	NRG4	889.2	852.5	0.457872	<0.90	no	no	no	no	no	no	no	no	no	no	no	no	no	no	no	no	no	no	no	no	no	no	no	no	no	no
SL000125	Interleukin-1 alpha	IL1A	1158.75	1104.7	0.4579	<0.90	no	no	no	no	no	no	no	no	no	no	yes	no	no	no	no	no	no	no	no	no	no	no	no	no	no	no
SL000420	Ferritin	FTH1 FTL	20353.8	27396.5	0.4579	<0.90	no	no	no	no	no	no	no	no	no	no	no	no	no	no	no	no	no	no	no	no	no	no	no	no	no	no
SL002763	Kallikrein-11	KLK11	2093.55	1695.8	0.4579	<0.90	no	no	no	no	no	no	no	no	no	no	no	no	no	no	no	no	no	no	no	no	no	no	no	no	no	no
SL004180	Tumor necrosis factor receptor superfamily member 8	TNFRSF8	1718	1728.65	0.4579	<0.90	no	no	no	no	no	no	no	no	no	no	no	no	no	no	no	yes	no	no	no	no	no	no	no	no	no	no
SL004646	Layilin	LAYN	1994.8	1960.2	0.4579	<0.90	no	no	no	no	no	no	no	no	no	no	no	no	no	no	no	no	no	no	no	no	no	no	no	no	no	no
SL005199	MHC class I polypeptide-related sequence A	MICA	489.85	614.3	0.4579	<0.90	no	no	no	no	yes	no	no	no	no	no	no	no	no	no	no	no	no	no	no	no	no	yes	no	no	no	no
SL005208	Reticulon-4 receptor	RTN4R	1834.75	1688.65	0.4579	<0.90	no	no	no	no	no	no	no	no	no	no	no	no	no	no	no	no	no	no	no	no	no	no	no	no	no	no
SL006197	Mitochondrial import inner membrane translocase subunit TIM14	DNAJC19	464.25	453	0.4579	<0.90	no	no	no	no	no	no	no	no	no	no	no	no	no	no	no	no	no	no	no	no	no	no	no	no	no	no
SL007229	Signal transducer and activator of transcription 6	STAT6	702.55	669.2	0.4579	<0.90	no	no	no	no	no	no	no	no	no	no	no	yes	no	no	no	no	no	no	no	no	yes	no	no	no	no	no
SL007261	Methionine aminopeptidase 2	METAP2	10600.2	12204.1	0.4579	<0.90	no	no	no	no	no	no	no	no	no	no	no	no	no	no	no	no	no	no	no	no	no	no	no	no	no	no
SL010328	Mediator of RNA polymerase II transcription subunit 1	MED1	80885.4	75828.9	0.4579	<0.90	no	no	no	no	no	no	no	no	no	no	yes	no	no	no	no	no	no	no	no	no	no	no	no	no	no	no
SL010496	Cyclin-dependent kinase 5:Cyclin-dependent kinase 5 activator 1 complex	CDK5 CDK5R1	1660.75	1739.45	0.4579	<0.90	no	no	no	no	no	no	no	no	no	no	no	no	no	no	no	yes	no	no	no	no	no	no	no	no	no	no
SL004078	Bone morphogenetic protein 7	BMP7	969.8	1032.1	0.471405	<0.90	no	no	no	no	no	no	no	yes	no	yes	no	no	no	no	no	no	no	no	no	no	no	no	no	no	no	no
SL000004	Fibroblast growth factor 2	FGF2	2549.75	2089.7	0.471432	<0.90	no	no	no	no	no	yes	no	no	yes	no	yes	no	no	no	no	no	no	no	no	no	no	no	no	no	no	yes
SL000062	Prostate-specific antigen	KLK3	1130.3	1078.95	0.471432	<0.90	no	no	no	no	no	no	no	no	no	no	yes	no	no	no	no	no	no	no	no	no	no	no	no	no	no	no
SL000377	Creatine kinase B-type	CKB	1049.3	1002.5	0.471432	<0.90	no	no	no	no	no	no	no	no	no	no	no	no	no	no	no	no	no	no	no	no	no	no	no	no	no	no
SL000461	Immunoglobulin E	IGHE IGK@ IGL@	1274.75	1941.4	0.471432	<0.90	no	no	yes	yes	no	no	no	no	no	no	no	no	no	no	no	no	no	no	no	no	no	no	no	no	yes	no
SL003177	Intercellular adhesion molecule 2	ICAM2	2476.6	2693	0.471432	<0.90	no	no	no	no	no	no	no	no	yes	no	no	no	no	no	no	no	no	no	no	no	no	no	no	no	no	no
SL003302	C-C motif chemokine 23	CCL23	4515	4898.65	0.471432	<0.90	no	no	no	no	no	no	no	no	no	no	no	no	yes	no	no	no	no	no	no	no	no	no	no	no	no	no
SL004068	Granzyme B	GZMB	217.8	211.65	0.471432	<0.90	no	no	no	no	yes	no	no	no	no	no	no	no	no	no	no	no	no	no	no	no	no	no	no	no	no	no
SL004338	Fibroblast growth factor 20	FGF20	351.25	326.9	0.471432	<0.90	no	no	no	no	no	no	no	no	no	no	no	no	no	no	no	no	no	no	no	no	no	no	no	no	no	no
SL004588	Interleukin-1 Receptor accessory protein	IL1RAP	28881.1	31441.6	0.471432	<0.90	no	no	no	no	no	no	no	no	no	no	no	no	no	no	no	no	no	no	no	no	no	no	no	no	no	no
SL004686	Tumor necrosis factor ligand superfamily member 15	TNFSF15	2487.95	2852	0.471432	<0.90	no	no	no	no	no	no	no	no	no	no	no	no	no	no	no	no	no	no	no	no	no	no	no	no	no	no
SL005361	Apolipoprotein D	APOD	11838.3	12206.5	0.471432	<0.90	no	no	no	no	no	yes	yes	no	no	no	yes	no	no	no	no	no	no	no	no	no	no	no	no	no	no	no
SL005793	Peptidyl-prolyl cis-trans isomerase F, mitochondrial	PPIF	1715.85	2203.85	0.471432	<0.90	no	no	no	no	no	no	no	no	no	no	no	no	no	no	no	no	no	no	no	no	no	no	no	no	no	no
SL006448	Histidine-rich glycoprotein	HRG	4375.15	3983.15	0.471432	<0.90	no	no	no	no	no	yes	no	no	no	no	yes	no	no	no	no	no	no	no	no	no	no	no	no	no	no	yes
SL007642	Angiopoietin-related protein 4	ANGPTL4	6539.1	7523.95	0.471432	<0.90	no	no	no	no	no	no	no	yes	no	no	yes	no	no	no	no	no	no	no	no	no	no	no	no	no	no	no
SL010371	Ectonucleoside triphosphate diphosphohydrolase 1	ENTPD1	1856.35	1829.4	0.471432	<0.90	no	no	no	no	no	yes	no	no	no	no	no	no	no	no	no	no	no	no	no	no	no	no	no	no	no	no
SL017189	Kininogen-1	KNG1	24487.8	22238.8	0.471432	<0.90	no	no	no	no	no	yes	no	no	no	no	no	no	no	no	no	no	no	no	no	no	no	no	no	no	no	yes
SL020171	HERV-H LTR-associating protein 2	HHLA2	12635.8	13119.2	0.471432	<0.90	no	no	no	no	no	no	no	no	no	no	no	no	no	no	no	no	no	no	no	no	no	no	no	no	no	no
SL005189	Interleukin-7 receptor subunit alpha	IL7R	406.5	394	0.478267	<0.90	no	no	no	no	no	no	no	no	no	no	no	no	no	no	no	no	no	no	no	no	no	no	no	no	no	no
SL003680	Advanced glycosylation end product-specific receptor, soluble	AGER	535.9	625.15	0.485182	<0.90	no	no	no	no	no	no	no	no	no	no	no	no	no	no	no	no	no	no	no	no	no	yes	no	no	yes	no
SL004516	Mannose-binding protein C	MBL2	27973.9	26161.5	0.485182	<0.90	no	yes	yes	yes	no	no	no	no	no	no	no	no	no	no	no	no	no	no	no	no	no	no	no	no	yes	no
SL004594	Troponin I, fast skeletal muscle	TNNI2	4838.25	4973.7	0.485182	<0.90	no	no	no	no	no	no	no	no	no	no	no	no	no	no	no	no	no	no	no	no	no	no	no	no	no	no
SL004725	Histone acetyltransferase type B catalytic subunit	HAT1	489.05	476.05	0.485182	<0.90	no	no	no	no	no	no	no	no	no	no	no	no	no	no	no	no	no	no	no	no	no	no	no	no	no	no
SL005115	Spondin-1	SPON1	2718.4	2959.6	0.485182	<0.90	no	no	no	no	no	no	no	no	no	no	no	no	no	no	no	no	no	no	no	no	no	no	no	no	no	no
SL005392	Arylsulfatase A	ARSA	1296.6	1247.25	0.485182	<0.90	no	no	no	no	no	no	no	no	no	no	no	no	no	no	no	no	no	no	no	no	no	no	no	no	no	no
SL006917	Tyrosine-protein kinase Lyn	LYN	2070.95	1973.75	0.485182	<0.90	no	no	no	no	no	yes	no	no	no	no	no	no	no	no	no	no	no	no	no	no	no	no	no	no	yes	no
SL007108	Interferon regulatory factor 1	IRF1	1329.45	1365.25	0.485182	<0.90	no	no	no	no	no	yes	no	no	no	no	no	yes	yes	no	no	no	no	no	no	no	no	no	no	no	yes	no
SL007310	Ras-related C3 botulinum toxin substrate 3	RAC3	3974.3	4001.75	0.485182	<0.90	no	no	no	no	no	no	no	no	no	no	no	no	no	no	no	no	no	no	no	no	no	no	no	no	no	no
SL007953	Pyridoxal kinase	PDXK	2117.1	2083.55	0.485182	<0.90	no	no	no	no	no	no	no	no	no	no	no	no	no	no	no	no	no	no	no	no	no	no	no	no	no	no
SL008071	14-3-3 protein theta	YWHAQ	2885.8	2804.8	0.485182	<0.90	no	no	no	no	no	no	no	no	no	no	no	no	no	no	no	no	no	no	no	no	no	no	no	no	no	no
SL008631	Desmocollin-2	DSC2	3281.55	3130.65	0.485182	<0.90	no	no	no	no	no	no	no	no	no	no	no	no	no	no	no	no	no	no	no	no	no	no	no	no	no	no
SL008759	Platelet glycoprotein VI	GP6	9325.75	8688.15	0.485182	<0.90	no	no	no	no	no	yes	no	no	no	no	no	no	no	no	no	no	no	no	no	no	no	no	no	no	no	no
SL008945	Protein-glutamine gamma-glutamyltransferase E	TGM3	240	297.9	0.485182	<0.90	no	no	no	no	no	no	no	no	no	no	no	no	no	no	no	no	no	no	no	no	no	no	no	no	no	no
SL013928	Peptidyl-prolyl cis-trans isomerase E	PPIE	543.05	623.1	0.485182	<0.90	no	no	no	no	no	no	no	no	no	no	no	no	no	no	no	no	no	no	no	no	no	no	no	no	no	no
SL014289	Killer cell immunoglobulin-like receptor 3DS1	KIR3DS1	520.75	459.15	0.485182	<0.90	no	no	no	no	no	no	no	no	no	no	no	no	no	no	no	no	no	no	no	no	no	no	no	no	yes	no
SL016557	3-hydroxy-3-methylglutaryl-coenzyme A reductase	HMGCR	349.05	352.4	0.485182	<0.90	no	no	no	no	no	no	no	no	no	no	no	no	no	no	no	no	no	no	no	no	no	no	no	no	no	no
SL004938	Calcium/calmodulin-dependent protein kinase kinase 1	CAMKK1	447.1	434.5	0.492124	<0.90	no	no	no	no	no	no	no	no	no	no	no	no	no	no	no	no	no	no	no	no	no	no	no	no	no	no
SL013548	Interleukin-34	IL34	1665.75	1840.05	0.492124	<0.90	no	no	no	no	no	no	no	no	no	no	no	no	no	no	no	no	no	no	no	no	no	no	no	no	no	no
SL018900	Formimidoyltransferase-cyclodeaminase	FTCD	3861.3	3345.9	0.492124	<0.90	no	no	no	no	no	no	no	no	no	no	no	no	no	no	no	no	no	no	no	no	no	no	no	no	no	no
SL008967	Tyrosine-protein phosphatase non-receptor type substrate 1	SIRPA	10861	9703.9	0.499133	<0.90	no	no	no	no	no	no	no	no	no	no	no	no	no	no	no	no	no	no	no	no	no	no	no	no	no	no
SL001717	Interleukin-10	IL10	246.25	249.3	0.499146	<0.90	no	no	no	no	no	no	yes	no	no	no	no	yes	no	no	no	no	yes	no	no	yes	no	no	yes	no	no	no
SL002640	Placenta growth factor	PGF	687	697.05	0.499146	<0.90	no	no	no	no	no	no	no	yes	no	no	yes	no	no	no	no	no	no	no	no	no	no	no	no	no	no	no
SL003193	C-C motif chemokine 21	CCL21	6562.55	7014.4	0.499146	<0.90	no	no	no	no	no	no	no	no	no	no	no	no	yes	no	no	no	no	no	no	no	no	no	no	no	no	no
SL003970	Parathyroid hormone	PTH	3928.15	3728.3	0.499146	<0.90	no	no	no	no	no	no	no	no	no	no	no	no	no	no	no	no	no	no	no	no	no	no	no	no	no	no
SL004134	CD27 antigen	CD27	6724	6085.45	0.499146	<0.90	no	no	no	no	no	no	no	no	no	no	no	no	no	no	no	no	no	no	no	no	no	no	yes	no	no	no
SL005166	Galectin-7	LGALS7	2572.95	2664.6	0.499146	<0.90	no	no	no	no	no	no	no	no	no	no	no	no	no	no	no	no	no	no	no	no	no	no	no	no	no	no
SL006131	Fatty acid-binding protein, liver	FABP1	7823.75	6631.45	0.499146	<0.90	no	no	no	no	no	no	no	yes	no	no	no	no	no	no	no	no	no	no	no	no	no	no	no	no	no	no
SL008122	Dual specificity protein phosphatase 3	DUSP3	628.75	675.15	0.499146	<0.90	no	no	no	no	no	no	no	no	no	no	no	no	no	no	no	no	no	no	no	no	no	no	no	no	no	no
SL013240	Adapter molecule crk	CRK	12214.9	14349.9	0.499146	<0.90	no	no	no	no	no	yes	no	no	no	no	no	no	no	no	no	no	no	no	no	no	no	no	no	no	no	no
SL014208	Cytotoxic and regulatory T-cell molecule	CRTAM	481.55	460	0.499146	<0.90	no	no	no	no	yes	no	no	no	no	no	no	no	no	no	no	no	no	no	no	no	no	yes	no	no	no	no
SL018938	Small ubiquitin-related modifier 3	SUMO3	1587.75	1691.6	0.499146	<0.90	no	no	no	no	no	no	no	no	no	no	no	no	no	no	no	no	no	no	no	no	no	no	no	no	no	no
SL019019	PILR alpha-associated neural protein	PIANP	3874.85	3476.3	0.499146	<0.90	no	no	no	no	no	no	no	no	no	no	no	no	no	no	no	no	no	no	no	no	no	no	no	no	no	no
SL003793	Dual specificity mitogen-activated protein kinase kinase 1	MAP2K1	380.35	368.15	0.506168	<0.90	no	no	no	no	no	no	no	no	no	no	no	no	no	no	no	no	no	no	no	no	no	no	no	no	no	no
SL018625	Toll-like receptor 4:Lymphocyte antigen 96 complex	TLR4 LY96	586.7	592.55	0.506194	<0.90	no	no	no	no	no	yes	yes	no	no	no	no	yes	no	no	no	no	no	no	no	no	yes	no	no	no	yes	no
SL000305	beta-nerve growth factor	NGF	841.45	852.2	0.513321	<0.90	no	no	no	no	no	no	no	no	no	no	no	no	no	no	no	yes	no	no	no	no	no	no	no	no	no	no
SL002654	Ephrin type-A receptor 2	EPHA2	4494.95	4684.6	0.513321	<0.90	no	no	no	no	no	no	no	no	no	no	yes	no	no	no	no	no	no	no	no	no	no	no	no	no	no	no
SL003041	Platelet factor 4	PF4	233681	214904	0.513321	<0.90	no	no	no	no	no	yes	no	no	no	no	yes	no	no	no	no	no	no	no	no	no	no	no	no	no	no	yes
SL003187	C-C motif chemokine 22	CCL22	1471.55	1678.05	0.513321	<0.90	no	no	no	no	no	no	no	no	no	no	no	no	yes	no	no	no	no	no	no	no	no	no	no	no	no	no
SL003192	Properdin	CFP	205353	199063	0.513321	<0.90	no	no	yes	yes	no	no	no	no	no	no	no	no	no	no	no	no	no	no	no	no	no	no	no	no	no	no
SL003220	C3a anaphylatoxin des Arginine	C3	183237	185206	0.513321	<0.90	no	no	yes	yes	no	no	no	no	no	no	no	no	no	no	no	no	no	no	no	no	no	no	no	no	no	no
SL004610	Low-density lipoprotein receptor-related protein 8	LRP8	3220.9	2944.25	0.513321	<0.90	no	no	no	no	no	no	no	no	no	no	no	no	no	no	no	no	no	no	no	no	no	no	no	no	no	no
SL004724	Histone acetyltransferase KAT6A	KAT6A	1900.35	1861.55	0.513321	<0.90	no	no	no	no	no	no	no	no	no	no	no	no	no	no	no	no	no	no	no	no	no	no	no	no	no	no
SL004844	Ephrin type-A receptor 5	EPHA5	1306.6	1108.35	0.513321	<0.90	no	no	no	no	no	no	no	no	no	no	no	no	no	no	no	yes	no	no	no	no	no	no	no	no	no	no
SL004915	Chloride intracellular channel protein 1	CLIC1	2579.45	2451.3	0.513321	<0.90	no	no	no	no	no	yes	no	no	no	no	no	no	no	no	no	no	no	no	no	no	no	no	no	no	no	yes
SL005213	Tumor necrosis factor receptor superfamily member 19L	RELT	2751.2	2725.6	0.513321	<0.90	no	no	no	no	no	no	no	no	no	no	no	no	no	no	no	no	no	no	no	no	no	no	no	no	no	no
SL005846	Moesin	MSN	1059.45	1080.6	0.513321	<0.90	no	no	no	no	no	no	no	no	no	no	no	no	no	no	no	no	no	no	no	no	no	no	no	no	no	no
SL006480	Trypsin-3	PRSS3	551.4	524.05	0.513321	<0.90	no	no	no	no	no	no	no	no	no	no	no	no	no	no	no	no	no	no	no	no	no	no	no	no	no	no
SL008822	Adhesion G protein-coupled receptor E2	ADGRE2	1297.05	1246.6	0.513321	<0.90	no	no	no	no	no	no	no	no	no	no	no	no	no	no	no	no	no	no	no	no	no	no	no	no	no	no
SL009202	Junctional adhesion molecule-like	AMICA1	520.55	518.85	0.513321	<0.90	no	no	no	no	no	yes	no	no	no	no	no	no	no	no	no	no	no	no	no	no	no	no	no	no	no	no
SL011769	Acidic leucine-rich nuclear phosphoprotein 32 family member B	ANP32B	243.2	258.9	0.513321	<0.90	no	no	no	no	no	no	no	no	no	no	no	no	no	no	no	no	no	no	no	no	no	no	no	no	no	no
SL012188	Epidermal growth factor receptor substrate 15-like 1	EPS15L1	492.3	517.8	0.513321	<0.90	no	no	no	no	no	no	no	no	no	no	no	no	no	no	no	no	no	no	no	no	no	no	no	no	no	no
SL017290	PolyUbiquitin K63-linked	UBC	1142.2	1127.3	0.513321	<0.90	no	no	no	no	no	no	no	yes	no	no	no	yes	no	no	no	no	no	no	no	no	no	no	no	no	yes	no
SL004182	Calcium-dependent phospholipase A2	PLA2G5	368.5	372.25	0.520473	<0.90	no	no	no	no	no	no	no	no	no	no	no	no	no	no	no	no	no	no	no	no	no	no	no	no	no	no
SL010514	Protein-tyrosine kinase 6	PTK6	370.05	359.5	0.520473	<0.90	no	no	no	no	no	no	no	no	no	no	no	no	no	no	no	no	no	no	no	no	no	no	no	no	yes	no
SL000509	Tumor necrosis factor receptor superfamily member 3	LTBR	7037	6782.65	0.527703	<0.90	no	no	no	no	no	no	no	no	no	no	no	no	no	no	no	no	no	no	no	no	no	no	no	no	no	no
SL000584	Transforming growth factor beta-1	TGFB1	2071	1999.65	0.527703	<0.90	no	no	no	no	no	yes	yes	no	yes	yes	no	no	no	no	no	no	yes	yes	no	no	no	no	no	no	no	no
SL001902	Basal Cell Adhesion Molecule	BCAM	1587.8	1729.2	0.527703	<0.90	no	no	no	no	no	no	no	no	no	no	no	no	no	no	no	no	no	no	no	no	no	no	no	no	no	no
SL001943	Interleukin-6 receptor subunit alpha	IL6R	14962.2	14457.2	0.527703	<0.90	no	yes	no	no	no	no	no	no	no	no	no	no	no	no	no	no	no	no	no	no	no	no	no	no	no	no
SL003167	C-X-C motif chemokine 13	CXCL13	4135.1	3598.6	0.527703	<0.90	no	no	no	no	no	no	no	no	no	no	yes	no	no	no	no	no	no	no	yes	no	no	no	no	no	no	no
SL003930	15-hydroxyprostaglandin dehydrogenase [NAD(+)]	HPGD	9062.05	9445.55	0.527703	<0.90	no	no	no	no	no	no	no	no	no	no	no	no	no	no	no	no	no	no	no	no	no	no	no	no	no	no
SL004141	Ephrin-A5	EFNA5	3912.5	4768.95	0.527703	<0.90	no	no	no	no	no	no	no	no	no	no	no	no	no	no	no	yes	no	no	no	no	no	no	no	no	no	no
SL004867	Carbonic anhydrase 3	CA3	1328.9	1892.5	0.527703	<0.90	no	no	no	no	no	no	no	no	no	no	no	no	no	no	no	no	no	no	no	no	no	no	no	no	no	no
SL005493	Serum paraoxonase/arylesterase 1	PON1	203.7	191.45	0.527703	<0.90	no	no	no	no	no	no	no	no	no	no	no	no	no	no	no	no	no	no	no	no	no	no	no	no	no	no
SL007173	Granulins	GRN	32212.6	33226	0.527703	<0.90	no	no	no	no	no	no	no	no	no	no	no	no	no	no	no	no	no	no	no	no	no	no	no	no	no	no
SL008023	Hyaluronan and proteoglycan link protein 1	HAPLN1	1137.7	1145.7	0.527703	<0.90	no	no	no	no	no	no	no	no	yes	no	no	no	no	no	no	no	no	no	no	no	no	no	no	no	no	no
SL007003	Desert hedgehog protein N-product	DHH	496.75	507.15	0.534945	<0.90	no	no	no	no	no	no	no	no	no	no	no	no	no	no	no	no	no	no	no	no	no	no	no	no	no	no
SL002517	Tumor necrosis factor	TNF	464.6	455.7	0.542262	<0.90	no	no	no	no	no	no	yes	no	no	no	no	no	no	no	no	no	no	no	yes	no	no	no	yes	no	no	no
SL007328	Protein jagged-1	JAG1	522.7	503.8	0.542275	<0.90	no	no	no	no	no	no	no	no	no	no	yes	no	no	no	no	no	no	no	no	no	no	yes	no	no	no	no
SL020172	Relaxin receptor 1	RXFP1	513.75	487	0.542275	<0.90	no	no	no	no	no	no	no	no	no	no	no	no	no	no	no	no	no	no	no	no	no	no	no	no	no	no
SL000550	Plasma serine protease inhibitor	SERPINA5	33606.6	27281.9	0.542287	<0.90	no	no	no	no	no	yes	no	no	no	no	no	no	no	no	no	no	no	no	no	no	no	no	no	no	no	no
SL004145	Tumor necrosis factor receptor superfamily member 14	TNFRSF14	834	800.8	0.542287	<0.90	no	no	no	no	no	no	no	no	no	no	no	no	no	no	no	no	no	no	no	no	no	no	no	no	no	no
SL004160	BDNF/NT-3 growth factors receptor	NTRK2	1237.45	1313.55	0.542287	<0.90	no	no	no	no	no	no	no	no	no	no	no	no	no	no	yes	no	no	no	no	no	no	no	no	no	no	no
SL004258	Adiponectin	ADIPOQ	4138.35	3905.05	0.542287	<0.90	no	no	no	no	no	no	no	no	no	no	no	no	no	no	no	no	no	no	no	no	no	no	no	no	no	no
SL004349	Interferon lambda-2	IFNL2	230.8	226.05	0.542287	<0.90	no	no	no	no	no	no	no	no	no	no	no	no	no	no	no	no	no	no	no	no	no	no	no	no	yes	no
SL004804	Cell adhesion molecule 3	CADM3	1966.1	1846.3	0.542287	<0.90	no	no	no	no	no	no	no	no	no	no	no	no	no	no	no	no	no	no	no	no	no	no	no	no	no	no
SL004862	Programmed cell death 1 ligand 2	PDCD1LG2	7977.7	7890.6	0.542287	<0.90	no	no	no	no	no	no	no	no	no	no	no	no	no	no	no	no	no	no	no	no	no	no	no	no	no	no
SL006476	Glycylpeptide N-tetradecanoyltransferase 1	NMT1	1783.75	1726.3	0.542287	<0.90	no	no	no	no	no	no	no	no	no	no	no	no	no	no	no	no	no	no	no	no	no	no	no	no	no	no
SL006914	Glucocorticoid receptor	NR3C1	2648	2793.85	0.542287	<0.90	no	no	no	no	no	no	no	no	no	no	no	no	no	no	no	no	no	no	no	no	no	no	no	no	no	no
SL007033	Latent-transforming growth factor beta-binding protein 4	LTBP4	1899.55	1965.6	0.542287	<0.90	no	no	no	no	no	no	no	no	no	no	no	no	no	no	no	no	no	no	no	no	no	no	no	no	no	no
SL008956	Arylsulfatase B	ARSB	3107	2939.55	0.542287	<0.90	no	no	no	no	no	no	no	no	no	no	no	no	no	no	no	no	no	no	no	no	no	no	no	no	no	no
SL009412	Dickkopf-related protein 3	DKK3	5866.9	6288.8	0.542287	<0.90	no	no	no	no	no	no	no	no	no	no	no	no	no	no	no	no	no	no	no	no	no	no	no	no	no	no
SL010372	Enteropeptidase	TMPRSS15	410.55	402.75	0.542287	<0.90	no	no	no	no	no	no	no	no	no	no	no	no	no	no	no	no	no	no	no	no	no	no	no	no	no	no
SL011808	Copine-1	CPNE1	909.75	800.95	0.542287	<0.90	no	no	no	no	no	no	no	no	no	no	no	no	no	no	no	yes	no	no	no	no	no	no	no	no	no	no
SL014130	Carbohydrate sulfotransferase 6	CHST6	396.45	390.65	0.542287	<0.90	no	no	no	no	no	no	no	no	no	no	no	no	no	no	no	no	no	no	no	no	no	no	no	no	no	no
SL012740	A disintegrin and metalloproteinase with thrombospondin motifs 15	ADAMTS15	404	406.45	0.549617	<0.90	no	no	no	no	no	no	no	no	no	no	no	no	no	no	no	no	no	no	no	no	no	no	no	no	no	no
SL004875	Interleukin-1 receptor-like 2	IL1RL2	819.3	800.95	0.549641	<0.90	no	no	no	no	no	no	no	no	no	no	no	no	no	no	no	no	no	no	no	no	no	no	no	no	no	no
SL008623	Contactin-2	CNTN2	834.55	813.8	0.549641	<0.90	no	no	no	no	no	no	no	no	no	no	no	no	no	no	no	no	no	no	no	no	no	no	no	no	no	no
SL000342	Catalase	CAT	8495.25	9333.95	0.55707	<0.90	no	no	no	no	no	no	no	no	no	no	no	no	no	no	no	no	no	no	no	no	no	no	no	no	no	no
SL000541	Plasminogen	PLG	2570.55	2351.9	0.55707	<0.90	no	no	no	no	no	yes	no	no	yes	no	no	no	no	no	no	no	no	no	no	no	no	no	no	no	no	yes
SL004643	Angiopoietin-4	ANGPT4	579.4	543.7	0.55707	<0.90	no	no	no	no	no	no	no	yes	no	no	yes	no	no	no	no	no	no	no	no	no	no	no	no	no	no	no
SL005222	Scavenger receptor class F member 2	SCARF2	456.9	403.2	0.55707	<0.90	no	no	no	no	no	no	no	no	no	no	no	no	no	no	no	no	no	no	no	no	no	no	no	no	no	no
SL005358	Phosphatidylethanolamine-binding protein 1	PEBP1	2481.9	2598.75	0.55707	<0.90	no	no	no	no	no	no	no	no	no	no	no	no	no	no	no	no	no	no	no	no	no	no	no	no	no	no
SL007250	Phosphatidylinositol 4,5-bisphosphate 3-kinase catalytic subunit gamma isoform	PIK3CG	1464.55	1424	0.55707	<0.90	no	no	no	no	no	yes	no	no	no	no	no	no	no	no	no	no	no	no	no	no	no	no	no	no	yes	no
SL007311	Synaptosomal-associated protein 25	SNAP25	1156.65	1107.95	0.55707	<0.90	no	no	no	no	no	no	no	no	no	no	no	no	no	no	no	no	no	no	no	no	no	no	no	no	no	no
SL009792	Adenylosuccinate lyase	ADSL	4339.6	4860.95	0.55707	<0.90	no	no	no	no	no	no	no	no	no	no	no	no	no	no	no	no	no	no	no	no	no	no	no	no	no	no
SL010493	Calcium/calmodulin-dependent protein kinase type II subunit delta	CAMK2D	2222.5	2186.9	0.55707	<0.90	no	no	no	no	no	no	no	no	no	no	no	no	yes	no	no	no	no	no	no	no	no	no	no	no	no	no
SL012108	1-phosphatidylinositol 4,5-bisphosphate phosphodiesterase gamma-1	PLCG1	1384.15	1488.65	0.55707	<0.90	no	no	no	no	no	no	no	no	no	no	yes	no	no	no	no	no	no	no	no	no	no	no	no	no	no	no
SL012538	Cerebral dopamine neurotrophic factor	CDNF	3087.95	2871.6	0.55707	<0.90	no	no	no	no	no	no	no	no	no	no	no	no	no	no	no	no	no	no	no	no	no	no	no	no	no	no
SL014288	Cell surface glycoprotein CD200 receptor 1	CD200R1	2343.65	2119.05	0.55707	<0.90	no	no	no	no	no	no	no	no	no	no	no	no	no	no	no	no	no	no	no	no	no	no	no	no	no	no
SL018548	Alpha-1-antichymotrypsin complex	SERPINA3	21076.2	15491	0.55707	<0.90	no	no	no	no	no	no	no	no	no	no	no	no	no	no	no	no	no	no	no	no	no	no	no	no	no	no
SL018629	E3 ubiquitin-protein ligase RNF43	RNF43	1426.9	1345.8	0.55707	<0.90	no	no	no	no	no	no	no	no	no	no	no	no	no	no	no	no	no	no	no	no	no	no	no	no	no	no
SL006698	Ligand-dependent nuclear receptor corepressor-like protein	LCORL	236.8	240.5	0.572034	<0.90	no	no	no	no	no	no	no	no	no	no	no	no	no	no	no	no	no	no	no	no	no	no	no	no	no	no
SL000003	Angiogenin	ANG	2813.8	3073.55	0.572046	<0.90	no	no	no	no	no	no	no	yes	no	no	yes	no	no	no	no	no	no	no	no	no	no	no	no	no	no	no
SL000158	Glutamate carboxypeptidase 2	FOLH1	917	974.8	0.572046	<0.90	no	no	no	no	no	no	no	no	no	no	no	no	no	no	no	no	no	no	no	no	no	no	no	no	no	no
SL000459	Immunoglobulin A	IGHA1 IGHA2	4303.9	4382.55	0.572046	<0.90	no	no	yes	yes	no	no	no	no	no	no	no	no	no	no	no	no	no	no	no	no	no	no	no	no	yes	no
SL000615	Vasoactive Intestinal Peptide	VIP	226.9	221.65	0.572046	<0.90	no	no	no	no	no	no	no	no	no	no	no	no	no	no	no	no	no	no	no	no	no	no	no	no	no	no
SL002542	GTPase KRas	KRAS	742.8	732.65	0.572046	<0.90	no	no	no	no	no	no	no	no	no	no	no	no	no	no	no	yes	no	no	no	no	no	no	no	no	no	no
SL003080	Macrophage migration inhibitory factor	MIF	1807.75	1914.95	0.572046	<0.90	no	no	no	no	no	no	no	no	no	no	no	no	no	no	no	no	no	no	no	no	no	no	no	no	no	no
SL004781	Tyrosine-protein kinase CSK	CSK	798.1	741.55	0.572046	<0.90	no	no	no	no	no	no	no	no	no	no	no	no	no	no	no	no	no	no	no	no	no	no	no	no	yes	no
SL004823	Peptidyl-prolyl cis-trans isomerase A	PPIA	59771	67691.4	0.572046	<0.90	no	no	no	no	no	no	no	no	no	no	no	no	no	no	no	no	no	no	no	no	no	no	no	no	no	no
SL004863	Tumor necrosis factor receptor superfamily member 19	TNFRSF19	1037.35	1132.9	0.572046	<0.90	no	no	no	no	no	no	no	no	no	no	no	no	no	no	no	no	no	no	no	no	no	no	no	no	no	no
SL004908	Tropomyosin beta chain	TPM2	2476.65	2678.65	0.572046	<0.90	no	no	no	no	no	no	no	no	no	no	no	no	no	no	no	no	no	no	no	no	no	no	no	no	no	no
SL006550	Extracellular matrix protein 1	ECM1	12252	12465.8	0.572046	<0.90	no	no	no	no	no	no	no	no	no	no	yes	no	no	no	no	no	no	no	no	yes	no	no	no	no	no	no
SL006921	[Pyruvate dehydrogenase (acetyl-transferring)] kinase isozyme 1, mitochondrial	PDK1	670.45	688.95	0.572046	<0.90	no	no	no	no	no	no	no	yes	no	no	no	no	no	no	no	no	no	no	no	no	no	no	no	no	no	no
SL011100	CD226 antigen	CD226	1397.3	1433.15	0.572046	<0.90	no	no	no	no	yes	no	no	no	no	no	no	no	no	no	no	no	no	no	no	no	no	no	no	no	no	no
SL011180	Hexokinase-1	HK1	2602.45	2381.5	0.572046	<0.90	no	no	no	no	no	no	no	no	no	no	no	no	no	yes	no	no	no	no	no	no	no	no	no	no	no	no
SL011232	Hsp90 co-chaperone Cdc37	CDC37	364.75	356.5	0.572046	<0.90	no	no	no	no	no	no	no	no	no	no	no	yes	yes	no	no	no	no	no	no	no	no	no	no	no	no	no
SL011530	Dynein light chain roadblock-type 1	DYNLRB1	2023	1895.85	0.572046	<0.90	no	no	no	no	no	no	no	no	no	no	no	no	no	no	yes	no	no	no	no	no	no	no	no	no	no	no
SL016555	Dual 3',5'-cyclic-AMP and -GMP phosphodiesterase 11A	PDE11A	2781.55	2942.9	0.572046	<0.90	no	no	no	no	no	no	no	no	no	no	no	no	no	no	no	no	no	no	no	no	no	no	no	no	no	no
SL018947	Ubiquitin carboxyl-terminal hydrolase 25	USP25	1427	1430.4	0.572046	<0.90	no	no	no	no	no	no	no	no	no	no	no	no	no	no	no	no	no	no	no	no	no	no	no	no	no	no
SL008590	Olfactomedin-4	OLFM4	179.2	175.4	0.57957	<0.90	no	no	no	no	no	no	no	no	no	no	no	no	no	no	no	no	no	no	no	no	no	no	no	no	no	no
SL004697	Protein E7_HPV16	Human-virus	592.6	529.8	0.579593	<0.90	no	no	no	no	no	no	no	no	no	no	no	no	no	no	no	no	no	no	no	no	no	no	no	no	no	no
SL007888	Cystatin-S	CST4	191.5	194.75	0.587176	<0.90	no	no	no	no	no	no	no	no	no	no	no	no	no	no	no	no	no	no	no	no	no	no	no	no	no	no
SL000357	Coagulation factor IX	F9	8477.05	9303.7	0.58721	<0.90	no	no	no	no	no	yes	no	no	no	no	no	no	no	no	no	no	no	no	no	no	no	no	no	no	no	yes
SL000530	Oncostatin-M	OSM	2257.65	2198.1	0.58721	<0.90	yes	no	no	no	no	no	no	no	no	no	no	no	no	no	no	no	no	no	no	no	no	no	no	no	no	no
SL001728	Platelet-derived growth factor receptor alpha	PDGFRA	3138.5	3534.95	0.58721	<0.90	no	no	no	no	no	yes	no	no	no	no	yes	no	no	no	no	no	no	no	no	no	no	no	no	no	no	no
SL001897	Kunitz-type protease inhibitor 2	SPINT2	1151.1	1137.8	0.58721	<0.90	no	no	no	no	no	no	no	no	no	no	no	no	no	no	no	no	no	no	no	no	no	no	no	no	no	no
SL003305	Interleukin-2 receptor subunit alpha	IL2RA	1645.25	1579.7	0.58721	<0.90	no	no	no	no	no	no	no	no	no	no	no	no	no	no	no	no	yes	yes	no	no	no	no	no	no	no	no
SL003685	Nicotinamide phosphoribosyltransferase	NAMPT	2128.9	2047.9	0.58721	<0.90	no	no	no	no	no	no	no	no	no	no	no	no	no	no	no	no	no	no	no	no	no	no	no	no	no	no
SL004334	Fibroblast growth factor 16	FGF16	907.3	859.25	0.58721	<0.90	no	no	no	no	no	no	no	no	no	no	yes	no	no	no	no	no	no	no	no	no	no	no	no	no	no	no
SL004556	Complement decay-accelerating factor	CD55	19801.3	19664.5	0.58721	<0.90	no	no	no	yes	no	no	yes	no	no	no	no	no	no	no	no	no	no	no	no	no	no	yes	no	no	no	no
SL004625	A disintegrin and metalloproteinase with thrombospondin motifs 4	ADAMTS4	171.75	173.4	0.58721	<0.90	no	no	no	no	no	no	no	no	yes	no	no	no	no	no	no	no	no	no	no	no	no	no	no	no	no	no
SL004782	Tumor necrosis factor-inducible gene 6 protein	TNFAIP6	1275.05	1535.05	0.58721	<0.90	no	no	no	no	no	no	no	no	no	no	no	no	no	no	no	no	no	no	no	no	no	no	no	no	no	no
SL004899	Heat shock cognate 71 kDa protein	HSPA8	2595.9	2514.7	0.58721	<0.90	no	no	no	no	no	no	no	no	no	no	no	no	no	no	no	no	no	no	no	no	no	no	no	no	no	no
SL005357	Lithostathine-1-alpha	REG1A	586.65	550.75	0.58721	<0.90	no	no	no	no	no	no	no	no	no	no	no	no	no	no	no	no	no	no	no	no	no	no	no	no	no	no
SL008703	Carboxypeptidase E	CPE	1996.45	2063.05	0.58721	<0.90	no	no	no	no	no	no	no	no	no	no	no	no	no	no	no	no	no	no	no	no	no	no	no	no	no	no
SL011508	Pituitary adenylate cyclase-activating polypeptide 27	ADCYAP1	332.55	310.45	0.58721	<0.90	no	no	no	no	no	no	no	no	no	no	no	no	no	no	no	no	no	no	no	no	no	no	no	no	no	no
SL017612	Heat shock protein HSP 90-alpha/beta	HSP90AA1 HSP90AB1	4763.7	4919.5	0.58721	<0.90	no	no	no	no	no	no	no	no	no	no	no	yes	yes	no	no	no	no	no	no	no	no	no	no	no	no	no
SL004144	GDNF family receptor alpha-3	GFRA3	1166.8	1153.4	0.594851	<0.90	no	no	no	no	no	no	no	no	no	no	no	no	no	no	no	yes	no	no	no	no	no	no	no	no	no	no
SL004147	Interleukin-10 receptor subunit beta	IL10RB	1863.65	1848.3	0.602548	<0.90	no	no	no	no	no	no	no	no	no	no	no	no	no	no	no	no	no	no	no	no	no	no	no	no	no	no
SL010523	Homeodomain-interacting protein kinase 3	HIPK3	724	725.35	0.602548	<0.90	no	no	no	no	no	no	no	no	no	no	no	no	no	no	no	no	no	no	no	no	no	no	no	no	no	no
SL000433	Glucagon	GCG	3465.8	3061.2	0.602559	<0.90	no	no	no	no	no	no	no	no	no	no	no	no	no	no	yes	no	no	no	no	no	no	no	no	no	no	no
SL000478	Interleukin-2	IL2	2247.35	2417.25	0.602559	<0.90	no	no	no	no	no	no	no	no	no	no	no	no	no	no	no	no	yes	yes	no	no	yes	no	yes	no	no	no
SL002695	Cytosolic non-specific dipeptidase	CNDP2	1157.45	979.05	0.602559	<0.90	no	no	no	no	no	no	no	no	no	no	no	no	no	no	no	no	no	no	no	no	no	no	no	no	no	no
SL003104	C-C motif chemokine 24	CCL24	423.8	405.2	0.602559	<0.90	no	no	no	no	no	no	no	no	no	no	no	no	yes	no	no	no	no	no	no	no	no	no	no	no	no	no
SL004067	Group 10 secretory phospholipase A2	PLA2G10	703	672.85	0.602559	<0.90	no	no	no	no	no	no	no	no	no	no	no	no	no	no	no	yes	no	no	no	no	no	no	no	no	no	no
SL004143	GDNF family receptor alpha-2	GFRA2	7490.05	7402.05	0.602559	<0.90	no	no	no	no	no	no	no	no	no	no	no	no	no	no	no	yes	no	no	no	no	no	no	no	no	no	no
SL004230	Microtubule-associated protein tau	MAPT	204.9	200.35	0.602559	<0.90	no	no	no	no	no	no	no	no	no	no	no	no	no	no	yes	no	no	no	no	no	no	no	no	no	no	no
SL006460	Platelet glycoprotein Ib alpha chain	GP1BA	1790.7	1774.55	0.602559	<0.90	no	no	no	no	no	yes	no	no	no	no	no	no	no	no	no	no	no	no	no	no	no	no	no	no	no	yes
SL007324	Casein kinase II subunit alpha	CSNK2A1	404.5	404.1	0.602559	<0.90	no	no	no	no	no	no	no	no	no	no	no	no	no	no	no	no	no	no	no	no	no	no	no	no	no	no
SL007560	Stabilin-2	STAB2	830.8	774.2	0.602559	<0.90	no	no	no	no	no	no	no	no	no	no	yes	no	no	no	no	no	no	no	no	no	no	no	no	no	no	yes
SL008102	Malate dehydrogenase, cytoplasmic	MDH1	12676.1	11439.2	0.602559	<0.90	no	no	no	no	no	no	no	no	no	no	no	no	no	no	no	no	no	no	no	no	no	no	no	no	no	no
SL008916	Dipeptidyl peptidase 2	DPP7	6069.6	5972.75	0.602559	<0.90	no	no	no	no	no	no	no	no	no	no	no	no	no	no	no	no	no	no	no	no	no	no	no	no	no	no
SL010491	Calcium/calmodulin-dependent protein kinase type II subunit alpha	CAMK2A	432.85	416.7	0.602559	<0.90	no	no	no	no	no	no	no	no	no	no	no	no	yes	no	no	no	no	no	no	no	no	no	no	no	no	no
SL011809	dCTP pyrophosphatase 1	DCTPP1	881.1	948.05	0.602559	<0.90	no	no	no	no	no	no	no	no	no	no	no	no	no	no	no	no	no	no	no	no	no	no	no	no	no	no
SL018891	Down syndrome cell adhesion molecule	DSCAM	1614.8	1588.15	0.602559	<0.90	no	no	no	no	no	no	no	no	no	no	no	no	no	no	no	no	no	no	no	no	no	no	no	no	no	no
SL010498	Ephrin type-A receptor 3	EPHA3	213.35	209.3	0.610278	<0.90	no	no	no	no	no	no	no	no	no	yes	no	no	no	no	no	no	no	no	no	no	no	no	no	no	no	no
SL014108	Leucine-rich repeat transmembrane neuronal protein 3	LRRTM3	354.9	360	0.610278	<0.90	no	no	no	no	no	no	no	no	no	no	no	no	no	no	no	no	no	no	no	no	no	no	no	no	no	no
SL004849	X-linked interleukin-1 receptor accessory protein-like 2	IL1RAPL2	846.5	809.3	0.610289	<0.90	no	no	no	no	no	no	no	no	no	no	no	no	no	no	no	no	no	no	no	no	no	no	no	no	no	no
SL006911	Serine/threonine-protein kinase Chk1	CHEK1	551.2	511.55	0.610289	<0.90	no	no	no	no	no	no	no	no	no	no	no	no	no	no	no	no	no	no	no	no	no	no	no	no	no	no
SL014093	Ectonucleoside triphosphate diphosphohydrolase 3	ENTPD3	1600.35	1498.45	0.610289	<0.90	no	no	no	no	no	no	no	no	no	no	no	no	no	no	no	no	no	no	no	no	no	no	no	no	no	no
SL003735	Tumor necrosis factor ligand superfamily member 9	TNFSF9	383.4	370.65	0.618085	<0.90	no	no	no	no	no	no	no	no	no	no	no	no	no	no	no	no	no	no	no	no	no	no	no	no	no	no
SL003764	Neural cell adhesion molecule 1, 120 kDa isoform	NCAM1	11851.5	10351.7	0.618085	<0.90	no	no	no	no	no	no	no	no	no	no	no	no	yes	no	no	no	no	no	no	no	no	no	no	no	no	no
SL004097	Mothers against decapentaplegic homolog 3	SMAD3	5186.1	5186	0.618085	<0.90	no	no	no	no	no	yes	no	yes	yes	yes	no	no	no	no	no	no	no	no	no	no	no	no	no	no	no	no
SL004750	ATP-dependent RNA helicase DDX19B	DDX19B	1784.05	1822.75	0.618085	<0.90	no	no	no	no	no	no	no	no	no	no	no	no	no	no	no	no	no	no	no	no	no	no	no	no	no	no
SL004814	Coactosin-like protein	COTL1	4302.7	4288.5	0.618085	<0.90	no	no	no	no	no	no	no	no	no	no	no	no	no	no	no	no	no	no	no	no	no	no	no	no	no	no
SL004851	Serine/threonine-protein kinase receptor R3	ACVRL1	1616.65	1627.05	0.618085	<0.90	no	no	no	no	no	yes	no	no	no	no	yes	no	no	no	no	no	no	no	no	no	no	no	no	no	no	yes
SL004871	Tumor necrosis factor receptor superfamily member 21	TNFRSF21	9471.75	10187.5	0.618085	<0.90	no	no	no	no	no	no	no	no	no	no	no	no	no	no	no	no	no	no	no	no	no	no	no	no	no	no
SL004914	Inorganic pyrophosphatase	PPA1	74499.2	73886.9	0.618085	<0.90	no	no	no	no	no	no	no	no	no	no	no	no	no	no	no	no	no	no	no	no	no	no	no	no	no	no
SL006805	Serine/threonine-protein kinase MRCK beta	CDC42BPB	2056.7	1935.7	0.618085	<0.90	no	no	no	no	no	no	no	no	no	no	no	no	no	no	no	no	no	no	no	no	no	no	no	no	no	no
SL008143	Ubiquitin-conjugating enzyme E2 N	UBE2N	1487.25	1704.15	0.618085	<0.90	no	no	no	no	no	no	no	no	no	no	no	no	no	no	no	no	no	no	no	no	no	no	no	no	no	no
SL008177	Complement component 1 Q subcomponent-binding protein, mitochondrial	C1QBP	10469.9	10960.1	0.618085	<0.90	no	no	no	yes	no	yes	no	no	no	no	no	no	no	no	no	no	no	no	no	no	no	no	no	no	no	no
SL010376	Membrane metallo-endopeptidase-like 1	MMEL1	1828.3	1651.85	0.618085	<0.90	no	no	no	no	no	no	no	no	no	no	no	no	no	no	no	no	no	no	no	no	no	no	no	no	no	no
SL001880	Interferon beta	IFNB1	619.25	628.95	0.625903	<0.90	no	no	no	no	no	yes	yes	no	no	no	no	yes	no	no	no	no	no	no	no	no	no	no	no	no	yes	no
SL000251	Alpha-2-HS-glycoprotein	AHSG	1746.1	1731.45	0.633784	<0.90	no	yes	no	no	no	no	no	no	no	no	no	no	no	no	no	no	no	no	no	no	no	no	no	no	no	no
SL000510	Lysozyme C	LYZ	1530.05	1609.15	0.633784	<0.90	no	no	no	no	no	no	no	no	no	no	no	no	no	no	no	no	no	no	no	no	no	no	no	no	no	no
SL001990	Interleukin-1 receptor antagonist protein	IL1RN	1841.6	1846.35	0.633784	<0.90	no	no	no	no	no	no	no	no	no	no	no	no	no	no	no	no	no	no	no	no	no	no	no	no	no	no
SL003722	RAC-beta serine/threonine-protein kinase	AKT2	545.8	554.25	0.633784	<0.90	no	no	no	no	no	no	no	no	no	no	no	no	no	no	no	no	no	no	no	no	no	no	no	no	no	no
SL004149	Interleukin-13 receptor subunit alpha-1	IL13RA1	677	700.75	0.633784	<0.90	no	no	no	no	no	no	no	no	no	no	no	no	no	no	no	no	no	no	no	no	no	no	no	no	no	no
SL005171	Insulin-like growth factor-binding protein 4	IGFBP4	3570.45	3728.15	0.633784	<0.90	no	no	no	no	no	no	no	no	no	no	no	no	no	no	no	no	no	no	no	no	no	no	no	no	no	no
SL005179	Interleukin-36 beta	IL36B	687.9	715.55	0.633784	<0.90	no	no	no	no	no	no	no	no	no	no	no	no	no	no	no	no	no	no	no	no	no	no	no	no	no	no
SL005230	Netrin receptor UNC5C	UNC5C	4372.75	5340.95	0.633784	<0.90	no	no	no	no	no	no	no	no	no	no	no	no	no	no	no	yes	no	no	no	no	no	no	no	no	no	no
SL006114	Tyrosine-protein kinase transmembrane receptor ROR1	ROR1	672.5	704.35	0.633784	<0.90	no	no	no	no	no	no	no	no	no	no	no	no	no	no	no	no	no	no	no	no	no	no	no	no	no	no
SL007631	Sclerostin	SOST	4036.6	4361.8	0.633784	<0.90	no	no	no	no	no	no	no	no	no	no	no	no	no	no	no	no	no	no	no	no	no	no	no	no	no	no
SL008063	Low molecular weight phosphotyrosine protein phosphatase	ACP1	2400.65	2314.05	0.633784	<0.90	no	no	no	no	no	no	no	no	no	no	no	no	no	no	no	no	no	no	no	no	no	no	no	no	no	no
SL008372	Leucine-rich repeat transmembrane protein FLRT3	FLRT3	7266.05	7405.7	0.633784	<0.90	no	no	no	no	no	no	no	no	no	no	no	no	no	no	no	no	no	no	no	no	no	no	no	no	no	no
SL012769	Protein FAM3D	FAM3D	855.75	817.95	0.633784	<0.90	no	no	no	no	no	no	no	no	no	no	no	no	no	no	no	no	no	no	no	no	no	no	no	no	no	no
SL012774	Cysteine-rich with EGF-like domain protein 1	CRELD1	3926.05	4223.3	0.633784	<0.90	no	no	no	no	no	no	no	no	no	no	no	no	no	no	no	no	no	no	no	no	no	no	no	no	no	no
SL019096	E3 SUMO-protein ligase PIAS4	PIAS4	1548.25	1661.2	0.633784	<0.90	no	no	no	no	no	no	no	no	no	no	no	no	no	no	no	no	no	no	no	no	no	no	no	no	no	no
SL000057	Thymidine kinase, cytosolic	TK1	615.2	603.15	0.641686	<0.90	no	no	no	no	no	no	no	no	no	no	no	no	no	no	no	no	no	no	no	no	no	no	no	no	no	no
SL004336	Fibroblast growth factor 18	FGF18	266.75	279.8	0.641686	<0.90	no	no	no	no	no	no	no	no	no	no	yes	no	no	no	no	no	no	no	no	no	no	no	no	no	no	no
SL011071	Platelet-derived growth factor C	PDGFC	502.8	464.25	0.641686	<0.90	no	no	no	no	no	yes	no	no	no	no	no	no	no	no	no	no	no	no	no	no	no	no	no	no	no	no
SL012707	Proprotein convertase subtilisin/kexin type 9	PCSK9	645.55	685.3	0.641686	<0.90	no	no	no	no	no	no	no	no	no	no	no	no	no	no	no	no	no	no	no	no	no	no	no	no	no	no
SL000021	Insulin	INS	217.3	248.55	0.64965	<0.90	yes	yes	no	no	no	yes	no	no	no	no	no	no	no	yes	no	no	no	no	no	no	no	no	no	no	no	yes
SL002093	Histone H2A.z	H2AFZ	1701.2	1476.3	0.64965	<0.90	no	no	no	no	no	no	no	no	no	no	no	no	no	no	no	no	no	no	no	no	no	no	no	no	no	no
SL002646	Matrix metalloproteinase-14	MMP14	1122.7	1300.75	0.64965	<0.90	no	no	no	no	no	no	no	no	yes	no	no	no	no	no	no	no	no	no	no	no	no	no	no	no	no	no
SL003197	C-C motif chemokine 25	CCL25	2516.1	2168	0.64965	<0.90	no	no	no	no	no	no	no	no	no	no	no	no	yes	no	no	no	no	no	no	no	no	no	no	no	no	no
SL003300	C-C motif chemokine 16	CCL16	37355.8	35190.7	0.64965	<0.90	no	no	no	no	no	no	no	no	no	no	no	no	yes	no	no	no	no	no	no	no	no	no	no	no	no	no
SL003323	C-C motif chemokine 18	CCL18	12488.5	11955.6	0.64965	<0.90	no	no	no	no	no	no	no	no	no	no	no	no	yes	no	no	no	no	no	no	no	no	no	no	no	no	no
SL003711	Caspase-3	CASP3	4226.95	4454.7	0.64965	<0.90	no	no	no	no	no	no	no	no	no	no	no	no	no	no	no	yes	no	no	no	no	no	no	no	no	no	no
SL003872	Interleukin-6 receptor subunit beta	IL6ST	8250.95	8808.5	0.64965	<0.90	yes	no	no	no	no	no	no	no	no	no	no	no	no	no	no	no	no	no	no	no	no	no	no	no	no	no
SL004125	Insulin receptor	INSR	12005.4	11036.2	0.64965	<0.90	no	no	no	no	no	no	no	no	no	no	no	no	no	yes	no	no	no	no	no	no	no	no	no	no	no	no
SL004131	T-lymphocyte activation antigen CD86	CD86	1438.55	1459.2	0.64965	<0.90	no	no	no	no	no	no	no	no	no	no	no	no	no	no	no	no	yes	no	no	yes	no	no	no	no	no	no
SL004140	Ephrin-A4	EFNA4	2642.75	2553.65	0.64965	<0.90	no	no	no	no	no	no	no	no	no	no	no	no	no	no	no	yes	no	no	no	no	no	no	no	no	no	no
SL005372	Sorting nexin-4	SNX4	1800.8	1684.2	0.64965	<0.90	no	no	no	no	no	no	no	no	no	no	no	no	no	no	no	no	no	no	no	no	no	no	no	no	no	no
SL006610	A disintegrin and metalloproteinase with thrombospondin motifs 13	ADAMTS13	4587.1	4219.95	0.64965	<0.90	no	no	no	no	no	yes	no	no	no	no	no	no	no	no	no	no	no	no	no	no	no	no	no	no	no	no
SL006970	Delta-like protein 1	DLL1	2847.3	3188	0.64965	<0.90	no	no	no	no	no	no	no	no	no	no	yes	no	no	no	no	no	no	no	no	no	no	no	no	no	no	no
SL007729	Endoplasmic reticulum aminopeptidase 1	ERAP1	106152	93265.5	0.64965	<0.90	no	no	no	no	no	no	no	no	no	no	yes	no	no	no	no	no	no	no	no	no	no	no	no	no	yes	no
SL008591	Trefoil factor 1	TFF1	2021.8	2493.55	0.64965	<0.90	no	no	no	no	no	yes	no	no	no	no	no	no	no	no	no	no	no	no	no	no	no	no	no	no	no	no
SL010530	OCIA domain-containing protein 1	OCIAD1	1601.8	1566.75	0.64965	<0.90	no	no	no	no	no	no	no	no	no	no	no	no	no	no	no	no	no	no	no	no	no	no	no	no	no	no
SL017528	Ribonuclease H1	RNASEH1	254.4	264.5	0.64965	<0.90	no	no	no	no	no	no	no	no	no	no	no	no	no	no	no	no	no	no	no	no	no	no	no	no	no	no
SL003178	Intercellular adhesion molecule 3	ICAM3	1191.3	1159.5	0.657623	<0.90	no	no	no	no	no	no	no	no	yes	no	no	no	no	no	no	no	no	no	no	no	no	no	no	no	no	no
SL000299	Fibroblast growth factor 1	FGF1	183.4	190.75	0.665647	<0.90	no	no	no	no	no	no	no	no	no	no	yes	no	no	no	no	no	no	no	no	no	no	no	no	no	no	no
SL004685	Persephin	PSPN	223.75	230.25	0.665656	<0.90	no	no	no	no	no	no	no	no	no	no	no	no	no	no	no	yes	no	no	no	no	no	no	no	no	no	no
SL014094	Adhesion G-protein coupled receptor G5	ADGRG5	709.5	689.2	0.665656	<0.90	no	no	no	no	no	no	no	no	no	no	no	no	no	no	no	no	no	no	no	no	no	no	no	no	no	no
SL003803	Receptor tyrosine-protein kinase erbB-4	ERBB4	148.4	151.65	0.665666	<0.90	no	no	no	no	no	yes	no	no	no	no	no	no	no	no	no	no	no	no	no	no	no	no	no	no	no	no
SL007747	Serine/threonine-protein kinase TBK1	TBK1	1013.8	965.9	0.665666	<0.90	no	no	no	no	no	no	no	no	no	no	no	yes	no	no	no	no	no	no	no	no	no	no	no	no	yes	no
SL008709	Desmocollin-3	DSC3	487.5	484.45	0.665666	<0.90	no	no	no	no	no	no	no	no	no	no	no	no	no	no	no	no	no	no	no	no	no	no	no	no	no	no
SL010492	Calcium/calmodulin-dependent protein kinase type II subunit beta	CAMK2B	721.95	730.8	0.665666	<0.90	no	no	no	no	no	no	no	no	no	no	no	no	yes	no	no	no	no	no	no	no	no	no	no	no	no	no
SL000138	Heparin-binding EGF-like growth factor	HBEGF	147.45	151.8	0.665676	<0.90	no	no	no	no	no	yes	no	no	no	no	no	no	no	no	no	no	no	no	no	no	no	no	no	no	no	yes
SL000588	Thyroid peroxidase	TPO	2716	2741.9	0.665676	<0.90	no	no	no	no	no	no	no	no	no	no	no	no	no	no	no	no	no	no	no	no	no	no	no	no	no	no
SL003993	Bone morphogenetic protein 6	BMP6	609.35	675.65	0.665676	<0.90	no	no	no	no	no	no	no	no	no	no	no	no	no	no	no	no	no	no	no	no	no	no	no	no	no	no
SL004015	Carboxypeptidase B2	CPB2	11309.5	11651.5	0.665676	<0.90	no	no	no	yes	no	no	no	no	no	no	no	no	no	no	no	no	no	no	no	no	no	no	no	no	no	no
SL004348	Interferon lambda-1	IFNL1	255.6	257.65	0.665676	<0.90	no	no	no	no	no	no	no	no	no	no	no	no	yes	no	no	no	no	no	no	no	yes	no	no	no	yes	no
SL004580	Macrophage scavenger receptor types I and II	MSR1	1547.2	1598.6	0.665676	<0.90	no	no	no	no	no	no	no	no	no	no	no	no	no	no	no	no	no	no	no	no	no	no	no	no	no	no
SL004644	Ectodysplasin-A, secreted form	EDA	1923.9	1869.95	0.665676	<0.90	no	no	no	no	no	no	no	no	no	no	no	no	no	no	no	no	no	no	no	no	no	no	no	no	no	no
SL004689	WNT1-inducible-signaling pathway protein 1	WISP1	33573.1	34171.1	0.665676	<0.90	no	no	no	no	no	no	no	no	no	no	no	no	no	no	no	no	no	no	no	no	no	no	no	no	no	no
SL004850	Interleukin-17 receptor A	IL17RA	807.8	813.15	0.665676	<0.90	no	no	no	no	no	no	no	no	no	no	no	no	no	no	no	no	no	no	no	no	no	no	no	no	no	no
SL006406	Plexin-C1	PLXNC1	865.9	810.4	0.665676	<0.90	no	no	no	no	no	no	no	no	no	no	no	no	no	no	no	no	no	no	no	no	no	no	no	no	no	no
SL006544	Transforming growth factor-beta-induced protein ig-h3	TGFBI	40654.9	41364.6	0.665676	<0.90	no	no	no	no	no	no	no	no	yes	no	yes	no	no	no	no	no	no	no	no	no	no	no	no	no	no	no
SL008158	Histone H3.1	HIST1H3A	2180.6	2636.7	0.665676	<0.90	no	no	no	no	no	yes	no	no	no	no	no	no	no	no	no	no	no	no	no	no	no	no	no	no	no	no
SL012698	Killer cell immunoglobulin-like receptor 2DL4	KIR2DL4	1367.1	1334.25	0.665676	<0.90	no	no	no	no	no	no	no	no	no	no	no	no	no	no	no	no	no	no	no	no	no	no	no	no	no	no
SL013490	Brother of CDO	BOC	2052.55	2065.6	0.665676	<0.90	no	no	no	no	no	no	no	no	no	no	no	no	no	no	no	no	no	no	no	no	no	no	no	no	no	no
SL018971	E3 ubiquitin-protein ligase ZNRF3	ZNRF3	669.4	647.8	0.665676	<0.90	no	no	no	no	no	no	no	no	no	no	no	no	no	no	no	no	no	no	no	no	no	no	no	no	no	no
SL000310	Complement C1r subcomponent	C1R	117.8	121.65	0.673728	<0.90	no	no	yes	yes	no	no	no	no	no	no	no	no	no	no	no	no	no	no	no	no	no	no	no	no	no	no
SL008865	Proteasome subunit alpha type-2	PSMA2	540.4	560.6	0.673737	<0.90	no	no	no	no	no	no	no	yes	no	no	no	no	no	no	no	no	no	no	no	no	no	no	no	no	no	no
SL014071	Leucine-rich repeat transmembrane protein FLRT1	FLRT1	874	858.65	0.673737	<0.90	no	no	no	no	no	no	no	no	no	no	no	no	no	no	no	yes	no	no	no	no	no	no	no	no	no	no
SL003171	Fibroblast growth factor 4	FGF4	234	227.8	0.681837	<0.90	no	no	no	no	no	no	no	no	no	no	no	no	no	no	no	no	no	no	no	no	no	no	no	no	no	no
SL004771	Aurora kinase A	AURKA	1853.7	1856.4	0.681847	<0.90	no	no	no	no	no	no	no	no	no	no	no	no	no	no	no	no	no	no	no	no	no	no	no	no	no	no
SL000537	Platelet-derived growth factor subunit B	PDGFB	8890.55	9417.7	0.681856	<0.90	no	no	no	no	no	yes	no	no	yes	no	no	no	no	no	no	no	no	no	no	no	no	no	no	no	no	yes
SL000655	Keratin, type I cytoskeletal 18	KRT18	3947.1	4036.9	0.681856	<0.90	no	no	no	no	no	no	no	no	no	no	no	no	no	no	no	no	no	no	no	no	no	no	no	no	no	no
SL002541	Tumor necrosis factor ligand superfamily member 11	TNFSF11	637.8	644.7	0.681856	<0.90	no	no	no	no	no	no	no	no	no	no	no	no	no	no	no	no	no	no	no	no	no	no	no	no	no	no
SL002561	Parathyroid hormone-related protein	PTHLH	665.2	656.55	0.681856	<0.90	no	no	no	no	no	no	no	no	no	no	no	no	no	no	no	no	no	no	no	no	no	no	no	no	no	no
SL002705	Thrombospondin-1	THBS1	19957.6	19164.7	0.681856	<0.90	no	no	no	no	no	yes	no	yes	yes	no	yes	no	no	no	no	no	no	no	yes	no	no	no	no	no	no	yes
SL003188	C-X-C motif chemokine 9	CXCL9	691.4	795.3	0.681856	<0.90	no	no	no	no	no	no	no	no	no	no	no	no	no	no	no	no	no	no	no	no	no	no	no	no	no	no
SL003308	Interleukin-4 receptor subunit alpha	IL4R	253.25	252.45	0.681856	<0.90	no	no	no	no	no	no	no	no	no	no	no	no	no	no	no	no	no	no	no	yes	no	no	yes	no	no	no
SL003334	Endothelial monocyte-activating polypeptide 2	AIMP1	1860.75	1794.35	0.681856	<0.90	no	no	no	no	no	no	no	no	no	no	no	no	no	no	no	no	no	no	no	no	no	no	no	no	no	no
SL004671	Tumor necrosis factor receptor superfamily member 13C	TNFRSF13C	3104.05	3000.2	0.681856	<0.90	no	no	no	no	no	no	no	no	no	no	no	no	no	no	no	no	no	no	no	no	no	no	no	no	no	no
SL004812	Triosephosphate isomerase	TPI1	2861.9	3116.25	0.681856	<0.90	no	no	no	no	no	no	no	no	no	no	no	no	no	yes	no	no	no	no	no	no	no	no	no	no	no	no
SL005155	Teratocarcinoma-derived growth factor 1	TDGF1	1007.65	1226.4	0.681856	<0.90	no	no	no	no	no	no	no	no	no	no	yes	no	yes	no	no	no	no	no	no	no	no	no	no	no	no	no
SL005159	Erythropoietin receptor	EPOR	274.1	270.8	0.681856	<0.90	no	no	no	no	no	no	no	no	no	no	no	no	no	no	no	no	no	no	no	no	no	no	no	no	no	no
SL005194	Junctional adhesion molecule C	JAM3	2835.25	2992.95	0.681856	<0.90	no	no	no	no	no	no	no	no	yes	no	yes	no	no	no	no	no	no	no	no	no	no	no	no	no	no	no
SL006119	Trefoil factor 3	TFF3	15468	18832	0.681856	<0.90	no	no	no	no	no	yes	no	no	no	no	no	no	no	no	no	no	no	no	no	no	no	no	no	no	no	no
SL006542	Ficolin-2	FCN2	1789.5	1664.4	0.681856	<0.90	no	no	yes	yes	no	no	no	no	no	no	no	no	no	no	no	no	no	no	no	no	no	no	no	no	no	no
SL006922	DNA repair protein RAD51 homolog 1	RAD51	3088.4	3223.25	0.681856	<0.90	no	no	no	no	no	no	no	no	no	no	no	no	no	no	no	no	no	no	no	no	no	no	no	no	no	no
SL007756	Growth/differentiation factor 2	GDF2	1285.7	1349.15	0.681856	<0.90	no	no	no	no	no	no	no	no	no	no	yes	no	no	no	no	no	no	no	no	no	no	no	no	no	no	no
SL010456	Cystatin-SN	CST1	1723.15	1545.85	0.681856	<0.90	no	no	no	no	no	no	no	no	no	no	no	no	no	no	no	no	no	no	no	no	no	no	no	no	no	no
SL002519	Receptor tyrosine-protein kinase erbB-3	ERBB3	359.05	347.15	0.689984	<0.90	no	no	no	no	no	yes	no	no	no	no	no	no	no	no	no	no	no	no	no	no	no	no	no	no	no	no
SL004248	Glial cell line-derived neurotrophic factor	GDNF	378.85	383.2	0.689984	<0.90	no	no	no	no	no	no	no	no	no	no	no	no	no	no	yes	no	no	no	no	no	no	no	no	no	no	no
SL000515	C-C motif chemokine 8	CCL8	228.75	222.55	0.689993	<0.90	no	no	no	no	no	no	no	no	no	no	no	no	yes	no	no	no	no	no	no	no	no	no	no	no	no	no
SL005205	Natural cytotoxicity triggering receptor 3	NCR3	509.9	503.2	0.689993	<0.90	no	no	no	no	yes	no	no	no	no	no	no	no	no	no	no	no	no	no	no	no	no	yes	no	no	no	no
SL010369	Carbonic anhydrase 4	CA4	2889.15	2899.45	0.689993	<0.90	no	no	no	no	no	no	no	no	no	no	no	no	no	no	no	no	no	no	no	no	no	no	no	no	no	no
SL000104	Apoptosis regulator Bcl-2	BCL2	1283.1	1285	0.698175	<0.90	no	no	no	no	no	no	no	no	no	no	no	no	no	no	no	no	no	no	no	no	no	no	no	no	no	no
SL005228	NKG2D ligand 2	ULBP2	429.6	434.65	0.698175	<0.90	no	no	no	no	yes	no	no	no	no	no	no	no	no	no	no	no	no	no	no	no	no	no	no	no	no	no
SL000450	60 kDa heat shock protein, mitochondrial	HSPD1	1305.2	1228.5	0.698184	<0.90	no	no	no	no	no	no	yes	no	no	no	no	yes	yes	no	no	no	no	no	no	no	no	yes	yes	no	no	no
SL001737	14-3-3 protein sigma	SFN	2212.15	2268.1	0.698184	<0.90	no	no	no	no	no	no	no	no	no	no	no	no	no	no	no	no	no	no	no	no	no	no	no	no	no	no
SL001995	Angiopoietin-1	ANGPT1	3261.35	3237.7	0.698184	<0.90	no	no	no	no	no	no	no	no	no	no	yes	no	no	no	no	no	no	no	no	no	no	no	no	no	no	no
SL002783	Cardiotrophin-1	CTF1	749.55	746.85	0.698184	<0.90	no	no	no	no	no	no	no	no	no	no	no	no	no	no	no	no	no	no	no	no	no	no	no	no	no	no
SL003301	Ck-beta-8-1	CCL23	76387.3	81768.9	0.698184	<0.90	no	no	no	no	no	no	no	no	no	no	no	no	yes	no	no	no	no	no	no	no	no	no	no	no	no	no
SL003785	Glyceraldehyde-3-phosphate dehydrogenase	GAPDH	9872	12062.7	0.698184	<0.90	no	no	no	no	no	no	no	no	no	no	no	no	yes	yes	no	no	no	no	no	no	no	no	no	no	no	no
SL004009	Ras-related C3 botulinum toxin substrate 1	RAC1	4024.9	4373.75	0.698184	<0.90	no	no	no	no	no	yes	no	no	no	no	no	no	no	no	no	no	no	no	no	no	no	no	no	no	no	no
SL004345	Growth/differentiation factor 11	GDF11	1619.25	1569.2	0.698184	<0.90	no	no	no	no	no	no	no	no	no	no	no	no	no	no	no	no	no	no	no	no	no	no	no	no	no	no
SL004359	Neurotrophin-3	NTF3	613.4	588.8	0.698184	<0.90	no	no	no	no	no	no	no	no	no	no	no	no	no	no	no	yes	no	no	no	no	no	no	no	no	no	no
SL004649	Tumor necrosis factor ligand superfamily member 4	TNFSF4	431.25	418.85	0.698184	<0.90	yes	no	no	no	no	no	yes	no	no	no	no	no	no	no	no	no	yes	no	no	yes	no	yes	no	no	no	no
SL004714	Leukemia inhibitory factor receptor	LIFR	3039.4	2907.9	0.698184	<0.90	no	no	no	no	no	no	no	no	no	no	no	no	no	no	no	no	no	no	no	no	no	no	no	no	no	no
SL004720	Calcineurin subunit B type 1	PPP3R1	40748.2	37891.6	0.698184	<0.90	no	no	no	no	no	no	no	no	no	no	no	no	no	no	no	no	no	no	no	no	no	no	no	no	no	no
SL004852	Programmed cell death 1 ligand 1	CD274	1235	1060.2	0.698184	<0.90	no	no	no	no	no	no	no	no	no	no	no	no	no	no	no	no	yes	yes	no	no	no	no	no	no	no	no
SL005156	Neuroblastoma suppressor of tumorigenicity 1	NBL1	5237.6	6014.4	0.698184	<0.90	no	no	no	no	no	no	no	no	no	no	no	no	no	no	no	yes	no	no	no	no	no	no	no	no	no	no
SL005157	CD209 antigen	CD209	2259.8	2272.75	0.698184	<0.90	no	no	no	no	no	no	no	no	no	no	no	no	no	no	no	no	no	no	no	no	no	no	no	no	no	no
SL005218	Sialic acid-binding Ig-like lectin 7	SIGLEC7	1678.7	1714.4	0.698184	<0.90	no	no	no	no	no	no	no	no	no	no	no	no	no	no	no	no	no	no	no	no	no	no	no	no	no	no
SL005703	Neurogenic locus notch homolog protein 1	NOTCH1	24875.5	25580.8	0.698184	<0.90	no	no	no	no	no	no	no	yes	yes	yes	yes	no	no	no	no	no	no	no	no	no	no	no	no	no	no	no
SL006372	Tyrosine-protein kinase Yes	YES1	1027.95	994.35	0.698184	<0.90	no	no	no	no	no	no	no	no	no	no	no	no	no	no	no	no	no	no	no	no	no	no	no	no	yes	no
SL008808	S-phase kinase-associated protein 1	SKP1	1270.7	1205.25	0.698184	<0.90	no	no	no	no	no	no	no	no	no	no	no	no	no	no	no	no	no	no	no	no	no	no	no	no	no	no
SL008810	Neuronal growth regulator 1	NEGR1	5003.7	4944.75	0.698184	<0.90	no	no	no	no	no	no	no	no	no	no	no	no	no	no	no	no	no	no	no	no	no	no	no	no	no	no
SL008931	CD177 antigen	CD177	1570.55	1924.7	0.698184	<0.90	no	no	no	no	no	yes	no	no	no	no	no	no	no	no	no	no	no	no	no	no	no	no	no	no	no	no
SL010830	Protein 4.1	EPB41	4576.9	5581.25	0.698184	<0.90	no	no	no	no	no	no	no	no	no	no	no	no	no	no	no	no	no	no	no	no	no	no	no	no	no	no
SL014092	Cell adhesion molecule-related/down-regulated by oncogenes	CDON	5869.6	6258	0.698184	<0.90	no	no	no	no	no	no	no	no	no	no	no	no	no	no	no	no	no	no	no	no	no	no	no	no	no	no
SL014228	SLAM family member 6	SLAMF6	1785.6	1842.5	0.698184	<0.90	no	no	no	no	yes	no	no	no	no	no	no	no	yes	no	no	no	no	no	no	no	no	no	no	yes	no	no
SL013489	Protein amnionless	AMN	148.4	152.5	0.706375	<0.90	no	no	no	no	no	no	no	no	no	no	no	no	no	no	no	no	no	no	no	no	no	no	no	no	no	no
SL000674	Follistatin	FST	708.15	720.3	0.706392	<0.90	no	no	no	no	no	no	no	no	no	no	no	no	no	no	no	no	no	no	no	no	no	no	no	no	no	no
SL000528	NADPH--cytochrome P450 reductase	POR	4859.1	4957.2	0.714652	<0.90	no	no	no	no	no	no	no	no	no	no	no	no	no	no	no	no	no	no	no	no	no	no	no	no	no	no
SL003648	Rab GDP dissociation inhibitor beta	GDI2	9702.25	9449.35	0.714652	<0.90	no	no	no	no	no	no	no	no	no	no	no	no	no	no	no	no	no	no	no	no	no	no	no	no	no	no
SL003753	Dynein light chain 1, cytoplasmic	DYNLL1	415.4	420.15	0.714652	<0.90	no	no	no	no	no	no	no	no	no	no	no	no	no	no	no	no	no	no	no	no	no	no	no	no	no	no
SL003792	Growth factor receptor-bound protein 2	GRB2	613	645.1	0.714652	<0.90	no	no	no	no	no	no	no	no	no	no	no	no	no	no	no	no	no	no	no	no	no	no	no	no	yes	no
SL004271	Glial fibrillary acidic protein	GFAP	680.15	666.9	0.714652	<0.90	no	no	no	no	no	no	no	no	no	no	no	no	no	no	no	no	no	no	no	no	no	no	no	no	no	no
SL004637	Macrophage-stimulating protein receptor	MST1R	865.35	863.1	0.714652	<0.90	no	no	no	no	no	no	no	no	no	no	no	no	no	no	no	no	no	no	no	no	no	no	no	no	no	no
SL004690	WNT1-inducible-signaling pathway protein 3	WISP3	1658.25	1651.7	0.714652	<0.90	no	no	no	no	no	no	no	no	no	no	no	no	no	no	no	no	no	no	no	no	no	no	no	no	no	no
SL005217	Sialic acid-binding Ig-like lectin 6	SIGLEC6	249.85	250.05	0.714652	<0.90	no	no	no	no	no	no	no	no	no	no	no	no	no	no	no	no	no	no	no	no	no	no	no	no	no	no
SL005630	Proteasome subunit alpha type-6	PSMA6	535.95	531.95	0.714652	<0.90	no	no	no	no	no	no	no	yes	no	no	no	no	no	no	no	no	no	no	no	no	no	no	no	no	no	no
SL007620	Interleukin-12 receptor subunit beta-2	IL12RB2	1122.5	1064.65	0.714652	<0.90	no	no	no	no	no	no	no	no	no	no	no	no	yes	no	no	no	no	no	no	no	no	no	no	no	no	no
SL008382	Cystatin-D	CST5	7705.8	9929.65	0.714652	<0.90	no	no	no	no	no	no	no	no	no	no	no	no	no	no	no	no	no	no	no	no	no	no	no	no	no	no
SL008574	Osteomodulin	OMD	7087.7	7474.8	0.714652	<0.90	no	no	no	no	no	no	no	no	no	no	no	no	no	no	no	yes	no	no	no	no	no	no	no	no	no	no
SL009328	Chorionic somatomammotropin hormone	CSH1 CSH2	8870.65	9133.65	0.714652	<0.90	no	no	no	no	no	no	no	no	no	no	no	no	no	no	no	no	no	no	no	no	no	no	no	no	no	no
SL010379	Semaphorin-3A	SEMA3A	1956.7	1859.65	0.714652	<0.90	no	no	no	no	no	no	no	no	no	no	no	no	no	no	no	yes	no	no	no	no	no	no	no	no	no	no
SL010488	Abelson tyrosine-protein kinase 2	ABL2	3796.65	3555.65	0.714652	<0.90	no	no	no	no	no	no	no	no	no	no	no	no	no	no	no	no	no	no	no	no	no	no	no	no	yes	no
SL011069	Serine protease 27	PRSS27	23438.2	21680.8	0.714652	<0.90	no	no	no	no	no	no	no	no	no	no	no	no	no	no	no	no	no	no	no	no	no	no	no	no	no	no
SL011499	Pancreatic hormone	PPY	3492.85	3234.85	0.714652	<0.90	no	no	no	no	no	no	no	no	no	no	no	no	no	no	yes	no	no	no	no	no	no	no	no	no	no	no
SL013570	Dual specificity tyrosine-phosphorylation-regulated kinase 3	DYRK3	3998.45	3671.85	0.714652	<0.90	no	no	no	no	no	no	no	no	no	no	no	no	no	no	no	no	no	no	no	no	no	no	no	no	no	no
SL014070	SLIT and NTRK-like protein 5	SLITRK5	2795.35	2970.5	0.714652	<0.90	no	no	no	no	no	no	no	no	no	no	no	no	no	no	no	yes	no	no	no	no	no	no	no	no	no	no
SL000001	Mucin-1	MUC1	1959.7	2016.3	0.722929	<0.95	no	no	no	no	no	no	no	no	no	no	no	no	no	no	no	no	no	no	no	no	no	no	no	no	no	no
SL007385	Interleukin-24	IL24	240.4	236.3	0.722929	<0.95	no	no	no	no	no	no	no	no	no	no	no	no	no	no	no	no	no	no	no	no	no	no	no	no	no	no
SL014048	Collagen alpha-1(XXIII) chain	COL23A1	347.8	341.25	0.722929	<0.95	no	no	no	no	no	no	no	no	no	no	no	no	no	no	no	no	no	no	no	no	no	no	no	no	no	no
SL000384	Cytotoxic T-lymphocyte protein 4	CTLA4	119.1	120.35	0.731231	<0.95	no	no	no	no	no	no	no	no	no	no	no	no	no	no	no	no	yes	yes	no	no	no	no	no	no	no	no
SL000164	Myoglobin	MB	1585.65	1549.35	0.731255	<0.95	no	no	no	no	no	no	no	no	no	no	no	no	no	no	no	no	no	no	no	no	no	no	no	no	no	no
SL000597	Lymphotoxin-alpha	LTA	636.95	641.65	0.731255	<0.95	no	no	no	no	no	no	no	no	no	no	no	no	no	no	no	no	no	no	yes	no	yes	no	yes	no	no	no
SL004864	Cadherin-12	CDH12	875.95	845.5	0.731255	<0.95	no	no	no	no	no	no	no	no	no	no	no	no	no	no	no	no	no	no	no	no	no	no	no	no	no	no
SL004921	Nucleoside diphosphate kinase B	NME2	6093.6	6627.35	0.731255	<0.95	no	no	no	no	no	no	no	no	no	no	no	no	no	no	no	no	no	no	no	no	no	no	no	no	no	no
SL005508	Carbonic anhydrase 9	CA9	2131.15	1620.6	0.731255	<0.95	no	no	no	no	no	no	no	yes	no	no	no	no	no	no	no	no	no	no	no	no	no	no	no	no	no	no
SL008381	Cathepsin F	CTSF	3937	3953.15	0.731255	<0.95	no	no	no	no	no	no	no	no	no	no	no	no	no	no	no	no	no	no	no	no	no	no	no	no	no	no
SL009790	Small nuclear ribonucleoprotein F	SNRPF	3510.35	3409.75	0.731255	<0.95	no	no	no	no	no	no	no	no	no	no	no	no	no	no	no	no	no	no	no	no	no	no	no	no	no	no
SL010381	Dickkopf-like protein 1	DKKL1	28797.1	26805	0.731255	<0.95	no	no	no	no	no	no	no	no	no	no	no	no	no	no	no	no	no	no	no	no	no	no	no	no	no	no
SL010500	Tyrosine-protein kinase Lyn, isoform B	LYN	361.65	351.15	0.731255	<0.95	no	no	no	no	no	yes	no	no	no	no	no	no	no	no	no	no	no	no	no	no	no	no	no	no	yes	no
SL010524	Serine/threonine-protein kinase WNK3	WNK3	709	632.45	0.731255	<0.95	no	no	no	no	no	no	no	no	no	no	no	no	no	no	no	no	no	no	no	no	no	no	no	no	no	no
SL011049	Mannan-binding lectin serine protease 1	MASP1	5876.1	5453.4	0.731255	<0.95	no	no	yes	yes	no	no	no	no	no	no	no	no	no	no	no	no	no	no	no	no	no	no	no	no	no	no
SL014488	Proto-oncogene vav	VAV1	2148.65	2105.45	0.731255	<0.95	no	no	no	no	no	yes	no	no	no	no	no	no	no	no	no	no	no	no	no	no	no	no	no	no	no	no
SL003674	Bcl-2-like protein 1	BCL2L1	1031.75	1079.25	0.739597	<0.95	no	no	no	no	no	no	no	no	no	no	no	no	no	no	no	no	no	no	no	no	no	no	no	no	no	no
SL004157	Tumor necrosis factor receptor superfamily member 10B	TNFRSF10B	560.7	563.85	0.739597	<0.95	no	no	no	no	no	no	no	no	no	no	no	no	no	no	no	no	no	no	no	no	no	no	no	no	no	no
SL010449	Carbonic anhydrase-related protein 10	CA10	834.85	807.95	0.739597	<0.95	no	no	no	no	no	no	no	no	no	no	no	no	no	no	no	no	no	no	no	no	no	no	no	no	no	no
SL010505	Megakaryocyte-associated tyrosine-protein kinase	MATK	581.5	583.1	0.739597	<0.95	no	no	no	no	no	no	no	no	no	no	no	no	no	no	no	no	no	no	no	no	no	no	no	no	yes	no
SL014308	Fibroblast growth factor 8 isoform A	FGF8	254.05	253.05	0.739597	<0.95	no	no	no	no	no	no	no	no	no	no	no	no	no	no	no	no	no	no	no	no	no	no	no	no	no	no
SL000479	Interleukin-3	IL3	2761.2	2654	0.747985	<0.95	no	no	no	no	no	no	no	no	no	no	no	no	no	no	no	no	no	no	no	no	no	no	no	no	no	no
SL000493	L-lactate dehydrogenase B chain	LDHB	960.2	1046.75	0.747985	<0.95	no	no	no	no	no	no	no	no	no	no	no	no	no	no	no	no	no	no	no	no	no	no	no	no	no	no
SL001774	Fatty acid-binding protein, heart	FABP3	25389.2	34164.6	0.747985	<0.95	no	no	no	no	no	no	no	no	no	no	no	no	no	no	no	no	no	no	no	no	no	no	no	no	no	no
SL001992	Tumor necrosis factor receptor superfamily member 1A	TNFRSF1A	2382.85	2683.1	0.747985	<0.95	no	no	no	no	no	no	no	no	no	no	no	no	no	no	no	no	no	no	no	no	no	no	no	no	no	no
SL003166	CD166 antigen	ALCAM	20677.2	20261.8	0.747985	<0.95	no	no	no	no	no	no	no	no	no	no	no	no	no	no	no	yes	no	no	no	no	no	no	no	no	no	no
SL004815	14-3-3 protein beta/alpha	YWHAB	6721.65	6248.55	0.747985	<0.95	no	no	no	no	no	no	no	no	no	no	no	no	no	no	no	no	no	no	no	no	no	no	no	no	no	no
SL005215	Myeloid cell surface antigen CD33	CD33	2992.25	3081.9	0.747985	<0.95	no	no	no	no	no	no	no	no	no	no	no	no	no	no	no	no	no	no	no	no	no	no	no	no	no	no
SL008157	Ubiquitin-conjugating enzyme E2 L3	UBE2L3	1013.7	1019.85	0.747985	<0.95	no	no	no	no	no	no	no	no	no	no	no	no	no	no	no	no	no	no	no	no	no	no	no	no	no	no
SL008486	Galectin-9	LGALS9	2709.6	2482.7	0.747985	<0.95	no	no	no	no	yes	no	no	no	no	no	no	no	yes	no	no	no	yes	yes	no	no	no	no	no	no	no	no
SL009324	Follistatin-related protein 3	FSTL3	9515.55	10011.1	0.747985	<0.95	no	no	no	no	no	no	no	no	no	no	no	no	no	no	no	no	no	no	no	no	no	no	no	no	no	no
SL013488	C-type lectin domain family 1 member B	CLEC1B	984.55	933.9	0.747985	<0.95	no	no	no	no	no	yes	no	no	no	no	no	no	no	no	no	no	no	no	no	no	no	no	no	no	no	no
SL014009	Hepatoma-derived growth factor-related protein 2	HDGFRP2	774.1	788.9	0.747985	<0.95	no	no	no	no	no	no	no	no	no	no	no	no	no	no	no	no	no	no	no	no	no	no	no	no	no	no
SL004136	Tyrosine-protein kinase receptor TYRO3	TYRO3	954.55	947.45	0.756387	<0.95	no	no	no	no	no	yes	no	no	no	no	no	no	no	no	no	no	no	no	no	no	no	no	no	no	no	no
SL005575	Galactoside 3(4)-L-fucosyltransferase	FUT3	500.35	492.9	0.756387	<0.95	no	no	no	no	no	no	no	no	no	no	no	no	no	no	no	no	no	no	no	no	no	no	no	no	no	no
SL004360	Neurotrophin-4	NTF4	223.95	231.7	0.76482	<0.95	no	no	no	no	no	no	no	no	no	no	no	no	no	no	yes	yes	no	no	no	no	no	no	no	no	no	no
SL006528	Prolyl endopeptidase FAP	FAP	875.65	891.55	0.764827	<0.95	no	no	no	no	no	yes	no	no	yes	no	no	no	no	no	no	no	no	no	no	no	no	no	no	no	no	no
SL009054	Neurexin-1-beta	NRXN1	496.3	465.1	0.764827	<0.95	no	no	no	no	no	no	no	no	no	no	yes	no	no	no	no	no	no	no	no	no	no	no	no	no	no	no
SL000019	Apolipoprotein A-I	APOA1	15049.4	15071	0.764834	<0.95	no	no	no	no	no	no	yes	no	no	no	no	no	no	no	no	no	no	no	no	no	no	no	no	no	no	no
SL000055	Cadherin-1	CDH1	55939	58563.3	0.764834	<0.95	no	no	no	no	no	no	no	no	yes	no	no	no	no	no	no	no	no	no	no	no	no	no	no	no	no	no
SL000451	Heat shock 70 kDa protein 1A	HSPA1A	10724	11067.6	0.764834	<0.95	no	no	no	no	no	no	no	no	no	no	no	no	no	no	no	no	no	no	no	no	no	no	no	no	no	no
SL001718	Interleukin-13	IL13	1309.65	1314.3	0.764834	<0.95	no	no	no	no	no	no	no	no	no	no	no	no	no	no	no	no	no	no	no	yes	no	no	no	no	no	no
SL001888	Antileukoproteinase	SLPI	33094.2	36785.9	0.764834	<0.95	no	no	no	no	no	no	no	no	no	no	no	no	no	no	no	no	no	no	no	no	no	no	no	no	yes	no
SL002782	Adrenomedullin	ADM	2490.75	2454.2	0.764834	<0.95	no	no	no	no	no	no	no	no	no	no	no	no	no	no	no	no	no	no	no	no	no	no	no	no	no	no
SL003655	Transketolase	TKT	15004.3	15886.8	0.764834	<0.95	no	no	no	no	no	no	no	no	no	no	no	no	no	no	no	no	no	no	no	no	no	no	no	no	no	no
SL004269	Appetite-regulating hormone	GHRL	1706	1935.1	0.764834	<0.95	no	no	no	no	no	no	no	no	no	no	yes	no	no	no	no	no	no	no	no	no	no	no	no	no	no	no
SL004579	Macrophage mannose receptor 1	MRC1	17163.9	16806.4	0.764834	<0.95	no	no	no	no	no	no	no	no	no	no	no	no	no	no	no	no	no	no	no	no	no	no	no	no	no	no
SL005675	ATP synthase subunit beta, mitochondrial	ATP5B	14098.5	15746.1	0.764834	<0.95	no	no	no	no	no	no	no	no	no	no	yes	no	no	no	no	no	no	no	no	no	no	no	no	no	no	no
SL008039	Alcohol dehydrogenase [NADP(+)]	AKR1A1	2384.15	2666.6	0.764834	<0.95	no	no	no	no	no	no	no	no	no	no	no	no	no	no	no	no	no	no	no	no	no	no	no	no	no	no
SL008113	ATP synthase subunit O, mitochondrial	ATP5O	2485.5	2711.15	0.764834	<0.95	no	no	no	no	no	no	no	no	no	no	no	no	no	no	no	no	no	no	no	no	no	no	no	no	no	no
SL009089	Brevican core protein	BCAN	1052.4	950.75	0.764834	<0.95	no	no	no	no	no	no	no	no	yes	no	no	no	no	no	no	no	no	no	no	no	no	no	no	no	no	no
SL009628	Inhibitor of growth protein 1	ING1	1741	1757.4	0.764834	<0.95	no	no	no	no	no	no	no	no	no	no	no	no	no	no	no	no	no	no	no	no	no	no	no	no	no	no
SL012881	Glypican-6	GPC6	5166.95	5472.7	0.764834	<0.95	no	no	no	no	no	no	no	no	no	no	no	no	no	no	no	no	no	no	no	no	no	no	no	no	no	no
SL014091	VPS10 domain-containing receptor SorCS2	SORCS2	418.4	444.75	0.764834	<0.95	no	no	no	no	no	no	no	no	no	no	no	no	no	no	no	no	no	no	no	no	no	no	no	no	no	no
SL016566	Serine/threonine-protein kinase 17B	STK17B	8364.9	7773.8	0.764834	<0.95	no	no	no	no	no	no	no	no	no	no	no	no	no	no	no	no	no	no	no	no	no	no	no	no	no	no
SL010455	Contactin-5	CNTN5	598.9	600.9	0.773294	<0.95	no	no	no	no	no	no	no	no	no	no	no	no	no	no	no	no	no	no	no	no	no	no	no	no	no	no
SL014294	Ephrin type-A receptor 10	EPHA10	324.5	327.75	0.773294	<0.95	no	no	no	no	no	no	no	no	no	no	no	no	no	no	no	no	no	no	no	no	no	no	no	no	no	no
SL006189	Kinesin-like protein KIF23	KIF23	642.1	570.2	0.781788	<0.95	no	no	no	no	no	no	no	no	no	no	no	no	no	no	no	no	no	no	no	no	no	no	no	no	no	no
SL000011	alpha-Fetoprotein	AFP	775.8	777.65	0.781795	<0.95	no	no	no	no	no	no	no	no	no	no	no	no	no	no	no	no	no	no	no	no	no	no	no	no	no	no
SL000130	G2/mitotic-specific cyclin-B1	CCNB1	635.1	634.45	0.781795	<0.95	no	no	no	no	no	no	no	no	no	no	no	no	no	no	no	no	no	no	no	no	no	no	no	no	no	no
SL000616	Vitronectin	VTN	89141.6	88742.4	0.781795	<0.95	no	no	no	yes	no	yes	no	no	yes	no	no	no	no	no	no	no	no	no	no	no	no	no	no	no	no	no
SL001713	Interleukin-17A	IL17A	440.25	431.1	0.781795	<0.95	no	no	no	no	no	no	no	no	no	no	no	no	no	no	no	no	no	no	no	no	no	no	no	yes	no	no
SL002684	Macrophage colony-stimulating factor 1	CSF1	3594	3659.6	0.781795	<0.95	no	no	no	no	no	no	no	no	no	no	no	no	no	no	no	no	no	no	no	no	no	no	no	no	no	no
SL003915	Kallikrein-8	KLK8	6823.35	6915.45	0.781795	<0.95	no	no	no	no	no	no	no	no	no	no	no	no	no	no	yes	yes	no	no	no	no	no	no	no	no	no	no
SL004757	Vacuolar protein sorting-associated protein VTA1 homolog	VTA1	405.3	457.05	0.781795	<0.95	no	no	no	no	no	no	no	no	no	no	no	no	no	no	no	no	no	no	no	no	no	no	no	no	no	no
SL004827	Protein S100-A6	S100A6	1592.2	1717.4	0.781795	<0.95	no	no	no	no	no	no	no	no	no	no	no	no	no	no	no	no	no	no	no	no	no	no	no	no	no	no
SL004845	Ephrin type-B receptor 4	EPHB4	16662.8	15945.1	0.781795	<0.95	no	no	no	no	no	no	no	no	no	no	yes	no	no	no	no	no	no	no	no	no	no	no	no	no	no	no
SL007022	Heterogeneous nuclear ribonucleoprotein Q	SYNCRIP	2900	2888.25	0.781795	<0.95	no	no	no	no	no	no	no	no	no	no	no	no	yes	no	no	no	no	no	no	no	no	no	no	no	no	no
SL010510	Serine/threonine-protein kinase PAK 7	PAK7	902	883.3	0.781795	<0.95	no	no	no	no	no	no	no	no	no	no	no	no	no	no	no	no	no	no	no	no	no	no	no	no	no	no
SL010927	Importin subunit beta-1	KPNB1	5531.25	6070.5	0.781795	<0.95	no	no	no	no	no	no	no	no	no	no	no	no	no	no	no	no	no	no	no	no	no	no	no	no	no	no
SL011073	Xaa-Pro aminopeptidase 1	XPNPEP1	3695.7	3586.45	0.781795	<0.95	no	no	no	no	no	no	no	no	no	no	no	no	no	no	no	no	no	no	no	no	no	no	no	no	no	no
SL011404	cAMP-specific 3',5'-cyclic phosphodiesterase 4D	PDE4D	935.8	922.5	0.781795	<0.95	no	no	no	no	no	no	no	no	no	no	no	no	yes	no	no	no	no	no	no	no	no	no	no	no	no	no
SL016550	Casein kinase II 2-alpha:2-beta heterotetramer	CSNK2A1 CSNK2B	3177.9	2867.05	0.781795	<0.95	no	no	no	no	no	no	no	no	no	no	no	no	no	no	no	no	no	no	no	no	no	no	no	no	no	no
SL017106	Interferon alpha-10	IFNA10	510.2	514.75	0.781795	<0.95	no	no	no	no	no	yes	no	no	no	no	no	yes	no	no	no	no	no	no	no	no	no	no	no	no	yes	no
SL018256	Choline/ethanolamine kinase	CHKB	51711.6	51414.3	0.781795	<0.95	no	no	no	no	no	no	no	no	no	no	no	no	no	no	no	no	no	no	no	no	no	no	no	no	no	no
SL003700	Bcl2-associated agonist of cell death	BAD	2213.25	2220.6	0.798854	<0.95	no	no	no	no	no	no	no	yes	no	no	no	no	no	no	no	no	no	no	no	no	no	no	no	no	no	no
SL008522	Semaphorin-5A	SEMA5A	396.75	402.3	0.798854	<0.95	no	no	no	no	no	no	no	no	no	no	yes	no	no	no	no	no	no	no	no	no	no	no	no	no	no	no
SL000601	Serotransferrin	TF	241088	241423	0.79886	<0.95	no	no	no	no	no	no	no	no	no	no	no	no	no	no	no	no	no	no	no	no	no	no	no	no	no	no
SL000670	Glutathione S-transferase A3	GSTA3	265.3	266	0.79886	<0.95	no	no	no	no	no	no	no	no	no	no	no	no	no	no	no	no	no	no	no	no	no	no	no	no	no	no
SL002565	Myc proto-oncogene protein	MYC	686.5	683.5	0.79886	<0.95	no	no	no	no	no	no	no	yes	no	no	no	no	no	no	no	no	no	no	no	no	no	no	no	no	no	no
SL003800	Kallikrein-4	KLK4	398.8	400	0.79886	<0.95	no	no	no	no	no	no	no	no	no	no	no	no	no	no	no	no	no	no	no	no	no	no	no	no	no	no
SL004475	Interferon alpha/beta receptor 1	IFNAR1	487.15	494	0.79886	<0.95	no	no	no	no	no	no	no	no	no	no	no	yes	no	no	no	no	no	no	no	no	no	no	no	no	no	no
SL004698	Protein E7_HPV18	Human-virus	3635	4182.05	0.79886	<0.95	no	no	no	no	no	no	no	no	no	no	no	no	no	no	no	no	no	no	no	no	no	no	no	no	no	no
SL004733	Low-density lipoprotein receptor-related protein 1, soluble	LRP1	5050.4	4960.35	0.79886	<0.95	no	no	no	no	no	no	no	no	yes	no	no	no	no	no	no	no	no	no	no	no	no	no	no	no	no	no
SL005178	Interleukin-37	IL37	5014.2	5559.5	0.79886	<0.95	no	no	no	no	no	no	no	no	no	no	no	no	no	no	no	no	no	no	no	no	no	no	no	no	no	no
SL005764	Scavenger receptor cysteine-rich type 1 protein M130	CD163	4246.9	4014.15	0.79886	<0.95	no	no	no	no	no	no	no	no	no	no	no	no	no	no	no	no	no	no	no	no	no	no	no	no	no	no
SL007453	Mitogen-activated protein kinase 11	MAPK11	969	978.25	0.79886	<0.95	no	no	no	no	no	no	no	no	no	no	no	no	no	no	no	no	no	no	no	no	no	no	no	no	no	no
SL010459	Low affinity immunoglobulin gamma Fc region receptor II-a	FCGR2A	3837.05	3794.1	0.79886	<0.95	no	no	no	no	no	no	no	no	no	no	no	no	no	no	no	no	no	no	no	no	no	no	no	no	no	no
SL011709	Pyridoxal phosphate phosphatase	PDXP	1304.3	1389.9	0.79886	<0.95	no	no	no	no	no	no	no	no	no	no	no	no	no	no	no	no	no	no	no	no	no	no	no	no	no	no
SL014468	SH2 domain-containing protein 1A	SH2D1A	22365.5	24762.4	0.79886	<0.95	no	no	no	no	no	no	no	no	no	no	no	no	no	no	no	no	no	no	no	no	no	no	no	no	no	no
SL016148	gp41 C34 peptide, HIV	Human-virus	1200	1188.65	0.79886	<0.95	no	no	no	no	no	no	no	no	no	no	no	no	no	no	no	no	no	no	no	no	no	no	no	no	no	no
SL000587	Thyroglobulin	TG	251	252.05	0.807424	<0.95	no	no	no	no	no	no	no	no	no	no	no	no	no	no	no	no	no	no	no	no	no	no	no	no	no	no
SL008933	Protein deglycase DJ-1	PARK7	680.9	693.85	0.807424	<0.95	no	no	no	no	no	no	no	no	no	no	no	no	no	no	no	no	no	no	no	no	no	no	no	no	no	no
SL010393	Kremen protein 2	KREMEN2	2744.95	2798.7	0.807424	<0.95	no	no	no	no	no	no	no	no	no	no	no	no	no	no	no	no	no	no	no	no	no	no	no	no	no	no
SL010610	C-type lectin domain family 4 member K	CD207	192.35	188.15	0.816011	<0.95	no	no	no	no	no	no	no	no	no	no	no	no	no	no	no	no	no	no	no	no	no	no	no	no	no	no
SL005220	Sonic hedgehog protein	SHH	1101.55	1224.25	0.816017	<0.95	no	no	no	no	no	no	no	no	no	no	yes	no	no	no	no	no	no	no	no	no	no	no	no	no	no	no
SL000024	Tissue Factor	F3	1750.75	1698.3	0.816022	<0.95	yes	no	no	no	no	yes	no	no	no	no	yes	no	no	no	no	no	no	no	no	no	no	no	no	no	no	no
SL000052	Troponin T, cardiac muscle	TNNT2	3877.3	3670.65	0.816022	<0.95	no	no	no	no	no	no	no	no	no	no	no	no	no	no	no	no	no	no	no	no	no	no	no	no	no	no
SL000445	Protein Rev_HV2BE	Human-virus	251.4	250.7	0.816022	<0.95	no	no	no	no	no	no	no	no	no	no	no	no	no	no	no	no	no	no	no	no	no	no	no	no	no	no
SL004010	Mast/stem cell growth factor receptor Kit	KIT	13597.8	13690.6	0.816022	<0.95	no	no	no	no	no	no	yes	no	no	no	no	no	no	no	no	no	no	no	no	no	no	no	no	no	no	no
SL004645	Kunitz-type protease inhibitor 1	SPINT1	5906	6031.5	0.816022	<0.95	no	no	no	no	no	no	no	no	no	no	no	no	no	no	no	no	no	no	no	no	no	no	no	no	no	no
SL004805	Cell adhesion molecule 1	CADM1	4264.1	4184.05	0.816022	<0.95	no	no	no	no	yes	no	no	no	no	no	no	no	no	no	no	no	no	no	no	no	no	yes	no	no	no	no
SL005226	Cytokine receptor-like factor 2	CRLF2	1364.25	1404.3	0.816022	<0.95	no	no	no	no	no	no	no	no	no	no	no	no	no	no	no	no	no	no	no	no	no	no	no	no	no	no
SL005491	Opioid-binding protein/cell adhesion molecule	OPCML	20353.5	19369.4	0.816022	<0.95	no	no	no	no	no	no	no	no	no	no	no	no	no	no	no	no	no	no	no	no	no	no	no	no	no	no
SL006108	CD5 antigen-like	CD5L	2722.15	2417.9	0.816022	<0.95	no	no	no	no	no	no	no	no	no	no	no	no	no	no	no	no	no	no	no	no	no	no	no	no	no	no
SL006374	Cytoplasmic tyrosine-protein kinase BMX	BMX	353.65	347.3	0.816022	<0.95	no	no	no	no	no	no	no	no	no	no	no	no	no	no	no	no	no	no	no	no	no	no	no	no	yes	no
SL006512	Hepatocyte growth factor activator	HGFAC	3285.85	3322.8	0.816022	<0.95	no	no	no	no	no	no	no	no	no	no	no	no	no	no	no	no	no	no	no	no	no	no	no	no	no	no
SL006713	Collectin-11	COLEC11	7128.6	6907.35	0.816022	<0.95	no	no	yes	yes	no	no	no	no	no	no	no	no	no	no	no	no	no	no	no	no	no	no	no	no	no	no
SL006913	Tyrosine-protein kinase Fyn	FYN	2247.1	2128.75	0.816022	<0.95	no	no	no	no	no	yes	no	no	no	no	no	no	no	no	no	no	no	no	no	no	no	no	no	no	yes	no
SL007696	Complement component C1q receptor	CD93	13001.1	13177.3	0.816022	<0.95	no	no	no	no	no	no	no	no	no	no	no	no	no	no	no	no	no	no	no	no	no	no	no	no	no	no
SL010495	Cyclin-dependent kinase 2:Cyclin-A2 complex	CDK2 CCNA2	371.15	380.2	0.816022	<0.95	no	no	no	no	no	no	no	no	no	no	no	no	no	no	no	no	no	no	no	no	no	no	no	no	no	no
SL010516	Proto-oncogene tyrosine-protein kinase Src	SRC	1705.15	2065.8	0.816022	<0.95	no	no	no	no	no	yes	no	no	no	no	no	no	no	no	no	no	no	no	no	no	no	no	no	no	yes	no
SL004366	Tumor necrosis factor receptor superfamily member 12A	TNFRSF12A	480.4	508.05	0.824632	<0.95	no	no	no	no	no	yes	no	no	no	no	no	no	no	no	no	no	no	no	no	no	no	no	no	no	no	yes
SL008904	Lymphatic vessel endothelial hyaluronic acid receptor 1	LYVE1	287.5	276.7	0.833268	<0.95	no	no	no	no	no	no	no	no	no	no	no	no	no	no	no	no	no	no	no	no	no	no	no	no	no	no
SL002086	Ficolin-3	FCN3	485.55	523.35	0.833273	<0.95	no	no	yes	yes	no	no	no	no	no	no	no	no	no	no	no	no	no	no	no	no	no	no	no	no	no	no
SL004159	Tumor necrosis factor receptor superfamily member 10D	TNFRSF10D	1671.7	1587.65	0.833273	<0.95	no	no	no	no	no	no	no	no	no	no	no	no	no	no	no	no	no	no	no	no	no	no	no	no	no	no
SL004364	Tumor necrosis factor receptor superfamily member 13B	TNFRSF13B	2363.25	2406.9	0.833273	<0.95	no	no	no	no	no	no	no	no	no	no	no	no	no	no	no	no	no	no	no	no	no	no	no	no	no	no
SL004469	Amyloid beta A4 protein	APP	1150.5	1107.6	0.833273	<0.95	no	no	no	no	no	no	no	no	yes	no	no	no	no	no	no	no	no	no	no	no	no	no	no	no	yes	no
SL005190	Leukocyte immunoglobulin-like receptor subfamily B member 1	LILRB1	5091.35	5197	0.833273	<0.95	no	no	no	no	yes	no	yes	no	no	no	no	yes	yes	no	no	no	yes	no	no	no	no	no	no	no	no	no
SL006091	Cytoplasmic protein NCK1	NCK1	1010.55	1036.55	0.833273	<0.95	no	no	no	no	no	no	no	no	no	no	no	no	no	no	no	no	no	no	no	no	no	no	no	no	no	no
SL006527	EGF-containing fibulin-like extracellular matrix protein 1	EFEMP1	1836.9	1786.75	0.833273	<0.95	no	no	no	no	no	no	no	no	no	no	no	no	no	no	no	no	no	no	no	no	no	no	no	no	no	no
SL006910	Cathepsin L2	CTSV	1132.55	1127.2	0.833273	<0.95	no	no	no	no	no	no	no	no	yes	no	no	no	no	no	no	no	no	no	no	no	no	no	no	no	no	no
SL008402	Ly6/PLAUR domain-containing protein 3	LYPD3	1443.95	1355.3	0.833273	<0.95	no	no	no	no	no	no	no	no	no	no	no	no	no	no	no	no	no	no	no	no	no	no	no	no	no	no
SL009045	Ectonucleotide pyrophosphatase/phosphodiesterase family member 7	ENPP7	5097.15	5297.3	0.833273	<0.95	no	no	no	no	no	no	no	no	no	no	no	no	no	no	no	no	no	no	no	no	no	no	no	no	no	no
SL010468	RGM domain family member B	RGMB	2613.4	2809.15	0.833273	<0.95	no	no	no	no	no	no	no	no	no	no	no	no	no	no	no	no	no	no	no	no	no	no	no	no	no	no
SL014029	Sphingosine kinase 2	SPHK2	962.2	901.1	0.833273	<0.95	no	no	no	no	no	no	no	no	no	no	no	no	no	no	no	no	no	no	no	no	no	no	no	no	no	no
SL014111	Kin of IRRE-like protein 3	KIRREL3	306.1	320.05	0.841924	<0.95	no	no	no	no	no	no	no	no	no	no	no	no	no	no	no	no	no	no	no	no	no	no	no	no	no	no
SL016554	High affinity cGMP-specific 3',5'-cyclic phosphodiesterase 9A	PDE9A	592.05	589.7	0.841924	<0.95	no	no	no	no	no	no	no	no	no	no	no	no	no	no	no	no	no	no	no	no	no	no	no	no	no	no
SL000053	Tissue-type plasminogen activator	PLAT	850.85	936.15	0.850605	<0.95	no	no	no	no	no	yes	no	no	no	no	no	no	no	no	no	no	no	no	no	no	no	no	no	no	no	no
SL000136	Amphiregulin	AREG	1089.7	1037.65	0.850605	<0.95	no	no	no	no	no	no	no	no	no	no	no	no	no	no	no	no	no	no	no	no	no	no	no	no	no	no
SL000455	Transcription factor AP-1	JUN	71319	73393.5	0.850605	<0.95	no	no	no	no	no	no	no	no	no	no	no	no	no	no	no	no	no	no	no	no	no	no	no	no	no	no
SL000467	Immunoglobulin G	IGHG1 IGHG2 IGHG3 IGHG4 IGK@ IGL@	210516	221970	0.850605	<0.95	no	no	yes	yes	no	no	no	no	no	no	no	no	no	no	no	no	no	no	no	no	no	no	no	no	yes	no
SL000497	Laminin	LAMA1 LAMB1 LAMC1	1528.9	1583.2	0.850605	<0.95	no	no	no	no	no	no	no	no	yes	no	no	no	no	no	no	no	no	no	no	no	no	no	no	no	no	no
SL002644	Epidermal growth factor receptor	EGFR	28172.6	28502.2	0.850605	<0.95	no	no	no	no	no	no	no	no	no	no	no	no	no	no	yes	no	no	no	no	no	no	no	no	no	no	no
SL003657	Calcineurin	PPP3CA PPP3R1	678.15	635.55	0.850605	<0.95	no	no	no	no	no	no	no	no	no	no	no	no	no	no	no	no	no	no	no	no	no	no	no	no	no	no
SL003679	Cation-independent mannose-6-phosphate receptor	IGF2R	48265.8	44576.6	0.850605	<0.95	no	no	no	no	no	no	no	no	no	no	no	no	no	no	no	no	no	no	no	no	no	no	no	no	no	no
SL004142	Ephrin-B3	EFNB3	1316.1	1365.35	0.850605	<0.95	no	no	no	no	no	no	no	no	no	no	no	no	no	no	no	yes	no	no	no	no	no	no	no	no	no	no
SL004855	Contactin-1	CNTN1	45014.8	47591.7	0.850605	<0.95	no	no	no	no	no	no	no	no	no	no	no	no	no	no	no	no	no	no	no	no	no	no	no	no	no	no
SL005184	Interleukin-23	IL12B IL23A	2244.55	2311.25	0.850605	<0.95	no	no	no	no	yes	no	no	no	no	no	no	no	yes	no	no	no	no	no	no	no	yes	yes	no	yes	no	no
SL005195	Lymphocyte activation gene 3 protein	LAG3	8273.5	8078.95	0.850605	<0.95	no	no	no	no	no	no	no	no	no	no	no	no	no	no	no	no	no	no	no	no	no	no	no	no	no	no
SL005437	Matrix extracellular phosphoglycoprotein	MEPE	245.5	249.25	0.850605	<0.95	no	no	no	no	no	no	no	no	no	no	no	no	no	no	no	no	no	no	no	no	no	no	no	no	no	no
SL007274	Ephrin-B2	EFNB2	20798.5	22969	0.850605	<0.95	no	no	no	no	no	no	no	no	no	no	yes	no	no	no	no	no	no	no	no	no	no	no	no	no	no	no
SL008609	Low affinity immunoglobulin gamma Fc region receptor III-B	FCGR3B	1938.5	1848.7	0.850605	<0.95	no	no	no	no	no	no	no	no	no	no	no	no	no	no	no	no	no	no	no	no	no	no	no	no	no	no
SL008909	Legumain	LGMN	12185.9	12217.6	0.850605	<0.95	no	no	no	no	no	no	no	no	no	no	no	no	no	no	no	no	no	no	no	no	no	no	no	no	no	no
SL009629	Methyl-CpG-binding domain protein 4	MBD4	707.3	683.4	0.850605	<0.95	no	no	no	no	no	no	no	no	no	no	no	no	no	no	no	no	no	no	no	no	no	no	no	no	no	no
SL009768	Chromobox protein homolog 5	CBX5	626.7	665.7	0.850605	<0.95	no	no	no	no	no	yes	no	no	no	no	no	no	no	no	no	no	no	no	no	no	no	no	no	no	no	no
SL010617	Tryptase beta-2	TPSB2	4296.6	3465	0.850605	<0.95	no	no	no	no	no	no	no	no	no	no	no	no	no	no	no	no	no	no	no	no	no	no	no	no	no	no
SL014268	OX-2 membrane glycoprotein	CD200	5178.7	5067.25	0.850605	<0.95	no	no	no	no	no	no	no	no	no	no	no	no	no	no	no	no	no	no	no	no	no	no	no	no	no	no
SL015728	Glucokinase regulatory protein	GCKR	682.1	668.65	0.850605	<0.95	no	no	no	no	no	no	no	no	no	no	no	no	no	yes	no	no	no	no	no	no	no	no	no	no	no	no
SL018946	Ubiquitin-conjugating enzyme E2 G2	UBE2G2	9064.8	9471.1	0.850605	<0.95	no	no	no	no	no	no	no	no	no	no	no	no	no	no	no	no	no	no	no	no	no	no	no	no	no	no
SL019100	E3 ubiquitin-protein ligase CHIP	STUB1	722.6	686	0.850605	<0.95	no	no	no	no	no	no	no	no	no	no	no	no	no	no	no	no	no	no	no	no	no	no	no	no	no	no
SL000581	Superoxide dismutase [Cu-Zn]	SOD1	1234.45	1245.3	0.859294	<0.95	no	no	no	no	no	no	no	no	no	no	no	no	no	no	yes	yes	no	no	no	no	no	no	no	no	no	no
SL004901	Protein disulfide-isomerase	P4HB	258.65	254.05	0.859294	<0.95	no	no	no	no	no	no	no	yes	no	no	no	no	no	no	no	no	no	no	no	no	no	no	no	no	no	no
SL000554	Protein kinase C delta type	PRKCD	7898.55	7131.4	0.868004	<0.95	no	no	no	no	no	yes	no	no	no	no	no	no	yes	no	no	no	no	no	no	no	no	no	yes	no	no	no
SL004795	3-hydroxyacyl-CoA dehydrogenase type-2	HSD17B10	657.55	645.9	0.868004	<0.95	no	no	no	no	no	no	no	no	no	no	no	no	no	no	no	no	no	no	no	no	no	no	no	no	no	no
SL000007	Estrogen receptor	ESR1	891.5	893.95	0.868009	<0.95	no	no	no	no	no	no	no	no	no	no	no	no	no	no	no	no	no	no	no	no	no	no	no	no	no	no
SL000142	Thymidylate synthase	TYMS	530.55	536.25	0.868009	<0.95	no	no	no	no	no	no	no	no	no	no	no	no	no	no	no	no	no	no	no	no	no	no	no	no	no	no
SL000343	Cathepsin B	CTSB	3263	3014.95	0.868009	<0.95	no	no	no	no	no	no	no	no	no	no	no	no	no	no	no	no	no	no	no	no	no	no	no	no	no	no
SL000427	Fractalkine	CX3CL1	2776.5	2739.45	0.868009	<0.95	no	no	no	no	no	no	no	no	no	no	no	no	yes	no	no	no	no	no	no	no	no	no	no	no	no	no
SL000480	Interleukin-4	IL4	596.15	612.4	0.868009	<0.95	no	no	no	no	no	no	yes	no	no	no	no	no	no	no	no	no	yes	no	no	yes	no	yes	yes	no	no	no
SL001800	Tumor necrosis factor receptor superfamily member 1B	TNFRSF1B	21877.5	23117.9	0.868009	<0.95	no	no	no	no	no	no	no	no	no	no	no	no	no	no	no	no	no	no	no	no	no	no	no	no	no	no
SL003201	Vascular endothelial growth factor receptor 2	KDR	10684.9	10525.9	0.868009	<0.95	no	no	no	no	no	no	no	no	yes	no	yes	no	no	no	no	no	no	no	no	no	no	no	no	no	no	no
SL004080	Bone morphogenetic protein receptor type-1A	BMPR1A	812.85	732.3	0.868009	<0.95	no	no	no	no	no	no	no	no	no	no	no	no	no	no	no	no	no	no	no	no	no	no	no	no	no	no
SL004305	DNA topoisomerase 1	TOP1	1224.3	1233.8	0.868009	<0.95	no	no	no	no	no	no	no	no	no	no	no	no	no	no	no	no	no	no	no	no	no	no	no	no	no	no
SL004365	Tumor necrosis factor ligand superfamily member 12	TNFSF12	1808.25	1849.5	0.868009	<0.95	no	no	no	no	no	no	no	no	no	no	yes	no	no	no	no	no	no	no	no	no	no	no	no	no	no	no
SL006132	Lamin-B1	LMNB1	727.55	732.8	0.868009	<0.95	no	no	no	no	no	no	no	no	no	no	no	no	no	no	no	no	no	no	no	no	no	no	no	no	no	no
SL007049	Cystatin-F	CST7	463.1	470.1	0.868009	<0.95	no	no	no	no	no	no	no	no	no	no	no	no	no	no	no	no	no	no	no	no	no	no	no	no	no	no
SL007242	Dual specificity mitogen-activated protein kinase kinase 3	MAP2K3	1252.15	1286.8	0.868009	<0.95	no	no	no	no	no	no	no	no	no	no	no	no	no	no	no	no	no	no	no	no	no	no	no	no	no	no
SL010928	Inosine-5'-monophosphate dehydrogenase 2	IMPDH2	7469.95	7787.85	0.868009	<0.95	no	no	no	no	no	no	no	no	no	no	no	no	no	no	no	no	no	no	no	no	no	no	no	no	no	no
SL013754	Ras GTPase-activating protein 1	RASA1	2206.25	2088.25	0.868009	<0.95	no	no	no	no	no	no	no	no	no	no	no	no	no	no	no	no	no	no	no	no	no	no	no	no	no	no
SL016928	SLAM family member 7	SLAMF7	52934.4	48833.1	0.868009	<0.95	no	no	no	no	yes	no	no	no	no	no	no	no	no	no	no	no	no	no	no	no	no	no	no	no	no	no
SL006892	Tyrosine-protein kinase ABL1	ABL1	185.85	188.75	0.885466	<0.95	no	no	no	no	no	no	no	no	no	no	no	no	no	no	no	no	no	no	no	no	no	no	no	no	yes	no
SL001753	Sialoadhesin	SIGLEC1	181.4	177.25	0.885473	<0.95	no	no	no	no	no	no	no	no	no	no	no	no	no	no	no	no	no	no	no	no	no	no	no	no	no	no
SL016548	AMP Kinase (alpha1beta1gamma1)	PRKAA1 PRKAB1 PRKAG1	515.3	498.9	0.885473	<0.95	no	no	no	no	no	no	no	yes	no	no	no	no	no	yes	no	no	no	no	no	no	no	no	no	no	no	no
SL000532	SPARC	SPARC	1691.1	1533.6	0.885477	<0.95	no	no	no	no	no	no	no	no	yes	no	yes	no	no	no	no	no	no	no	no	no	no	no	no	no	no	no
SL000553	Protein kinase C beta type (splice variant beta-II)	PRKCB	4775.9	4652.1	0.885477	<0.95	no	no	no	no	no	yes	no	no	no	no	yes	no	no	no	no	no	no	no	no	no	no	no	no	no	no	no
SL001721	Platelet endothelial cell adhesion molecule	PECAM1	1317.9	1321.15	0.885477	<0.95	no	no	no	no	no	no	no	no	yes	no	no	no	no	no	no	no	no	no	no	no	no	no	no	no	no	no
SL002505	Atrial natriuretic factor	NPPA	866.85	870.15	0.885477	<0.95	no	no	no	no	no	no	no	no	no	no	no	no	no	no	no	no	no	no	no	no	no	no	no	no	no	no
SL002662	Coagulation Factor XI	F11	1618.45	1612	0.885477	<0.95	no	no	no	no	no	yes	no	no	no	no	no	no	no	no	no	no	no	no	no	no	no	no	no	no	no	yes
SL002803	Ubiquitin carboxyl-terminal hydrolase isozyme L1	UCHL1	1486.8	1542.65	0.885477	<0.95	no	no	no	no	no	no	no	no	no	no	no	no	no	no	no	no	no	no	no	no	no	no	no	no	no	no
SL003191	Neutrophil-activating peptide 2	PPBP	33205.5	29502.2	0.885477	<0.95	no	no	no	no	no	no	no	no	no	no	no	no	no	no	no	no	no	no	no	no	no	no	no	no	no	no
SL003733	Diablo homolog, mitochondrial	DIABLO	3651.1	3710.8	0.885477	<0.95	no	no	no	no	no	no	no	no	no	no	no	no	no	no	no	no	no	no	no	no	no	no	no	no	no	no
SL003916	Kallikrein-12	KLK12	4640.8	4696.55	0.885477	<0.95	no	no	no	no	no	no	no	no	no	no	no	no	no	no	no	no	no	no	no	no	no	no	no	no	no	no
SL004146	Interleukin-1 receptor-like 1	IL1RL1	6271.65	6287.15	0.885477	<0.95	no	no	no	no	no	no	no	no	no	no	no	no	no	no	no	no	no	no	no	no	no	no	no	no	no	no
SL004356	C-C motif chemokine 4-like	CCL4L1	1459.65	1564.85	0.885477	<0.95	no	no	no	no	no	no	no	no	no	no	no	no	yes	no	no	no	no	no	no	no	no	no	no	no	no	no
SL004466	Heparin cofactor 2	SERPIND1	4230.75	4415.95	0.885477	<0.95	no	no	no	no	no	yes	no	no	no	no	no	no	no	no	no	no	no	no	no	no	no	no	no	no	no	no
SL004639	NT-3 growth factor receptor	NTRK3	8541.6	8181.05	0.885477	<0.95	no	no	no	no	no	no	no	no	no	no	no	no	no	no	no	no	no	no	no	no	no	no	no	no	no	no
SL004642	Disintegrin and metalloproteinase domain-containing protein 9	ADAM9	2577.8	2577.6	0.885477	<0.95	no	no	no	no	no	no	no	no	no	no	no	no	no	no	no	no	no	no	no	no	no	no	no	no	no	no
SL005588	Tyrosine-protein kinase Fer	FER	318.9	299.15	0.885477	<0.95	no	no	no	no	no	no	no	no	yes	no	no	no	no	no	no	no	no	no	no	no	no	no	no	no	yes	no
SL006803	Angiopoietin-related protein 3	ANGPTL3	505.35	497.35	0.885477	<0.95	no	no	no	no	no	no	no	no	no	no	yes	no	no	no	no	no	no	no	no	no	no	no	no	no	no	no
SL006915	Interleukin-27	IL27 EBI3	1171.6	1241.9	0.885477	<0.95	no	no	no	no	no	no	no	no	no	no	no	no	yes	no	no	no	no	no	no	no	yes	no	no	no	no	no
SL007871	UMP-CMP kinase	CMPK1	14400.1	13116.9	0.885477	<0.95	no	no	no	no	no	no	no	no	no	no	no	no	no	no	no	no	no	no	no	no	no	no	no	no	no	no
SL008094	Phosphoglucomutase-1	PGM1	923	926.2	0.885477	<0.95	no	no	no	no	no	no	no	no	no	no	no	no	no	yes	no	no	no	no	no	no	no	no	no	no	no	no
SL008178	Dermatopontin	DPT	4818.4	4322.2	0.885477	<0.95	no	no	no	no	no	no	no	no	yes	no	no	no	no	no	no	no	no	no	no	no	no	no	no	no	no	no
SL008614	Ephrin-B1	EFNB1	3477.65	3553.9	0.885477	<0.95	no	no	no	no	no	no	no	no	no	no	no	no	no	no	no	no	no	no	no	no	no	no	no	no	no	no
SL010454	Contactin-4	CNTN4	4562.9	4319.8	0.885477	<0.95	no	no	no	no	no	no	no	no	no	no	no	no	no	no	no	yes	no	no	no	no	no	no	no	no	no	no
SL010519	Tyrosine-protein kinase ZAP-70	ZAP70	10152.9	10301	0.885477	<0.95	no	no	no	no	no	no	no	no	no	no	no	no	no	no	no	no	no	no	no	no	no	no	no	no	yes	no
SL010521	Tyrosine-protein kinase BTK	BTK	579.3	659.25	0.885477	<0.95	no	no	no	no	no	no	yes	no	no	no	no	no	no	no	no	no	no	no	no	no	no	no	yes	no	yes	no
SL011406	High affinity cAMP-specific 3',5'-cyclic phosphodiesterase 7A	PDE7A	542.75	539.35	0.885477	<0.95	no	no	no	no	no	no	no	no	no	no	no	no	no	no	no	no	no	no	no	no	no	no	no	no	no	no
SL000485	Interleukin-9	IL9	403.8	408.3	0.902998	<0.95	no	no	no	no	no	no	no	no	no	no	no	no	no	no	no	no	no	no	no	no	no	no	no	no	no	no
SL017529	Kelch-like ECH-associated protein 1	KEAP1	1251.4	1251.2	0.902998	<0.95	no	no	no	no	no	no	no	no	no	no	no	no	no	no	no	no	no	no	no	no	no	no	no	no	no	no
SL000252	Alpha-2-macroglobulin	A2M	38154.6	38150.5	0.903001	<0.95	no	no	no	yes	no	yes	no	no	yes	no	no	no	no	no	no	no	no	no	no	no	no	no	no	no	no	no
SL001945	E-selectin	SELE	30266.7	30235.5	0.903001	<0.95	no	no	no	no	no	no	no	no	no	no	no	no	no	no	no	no	no	no	no	no	no	no	no	no	no	no
SL003304	Insulin-like growth factor 1 receptor	IGF1R	7292.75	7841.6	0.903001	<0.95	no	no	no	no	no	no	no	no	no	no	no	no	no	no	no	no	no	no	no	no	no	no	no	no	no	no
SL003524	Protein disulfide-isomerase A3	PDIA3	7724.35	7468.1	0.903001	<0.95	no	no	no	no	no	no	no	no	no	no	no	no	no	no	no	no	no	no	no	no	no	no	no	no	no	no
SL004155	Platelet-derived growth factor receptor beta	PDGFRB	8570.35	8172.35	0.903001	<0.95	no	no	no	no	no	no	no	no	no	no	yes	no	no	no	no	no	no	no	no	no	no	no	no	no	no	no
SL004209	Annexin A2	ANXA2	3937.3	3955.7	0.903001	<0.95	no	no	no	no	no	no	no	no	no	no	yes	no	no	no	no	no	no	no	no	no	no	no	no	no	no	no
SL007181	Non-receptor tyrosine-protein kinase TYK2	TYK2	7533.3	7514.1	0.903001	<0.95	no	no	no	no	no	no	no	no	no	no	no	yes	no	no	no	no	no	no	no	no	no	no	no	no	yes	no
SL009951	Protein Wnt-7a	WNT7A	257.85	264.2	0.903001	<0.95	no	no	no	no	no	yes	no	no	no	no	no	no	no	no	no	no	no	no	no	no	no	no	no	no	no	yes
SL011068	Interleukin-17 receptor C	IL17RC	1397.4	1423.55	0.903001	<0.95	no	no	no	no	no	no	no	no	no	no	no	no	no	no	no	no	no	no	no	no	no	no	no	no	no	no
SL013969	Kynureninase	KYNU	1056.6	1102	0.903001	<0.95	no	no	no	no	no	no	no	no	no	no	no	no	yes	no	no	no	no	no	no	no	no	no	no	no	no	no
SL017289	PolyUbiquitin K48-linked	UBB	1565.3	1469.5	0.903001	<0.95	no	no	no	no	no	no	no	yes	no	no	no	yes	no	no	no	no	no	no	no	no	no	no	no	no	yes	no
SL003863	Kallikrein-5	KLK5	44.3	42.3	0.911773	<0.95	no	no	no	no	no	no	no	no	no	no	no	no	no	no	no	no	no	no	no	no	no	no	no	no	no	no
SL000519	C-C motif chemokine 3	CCL3	1657.8	1496.45	0.920572	<0.95	no	no	no	no	no	no	no	no	no	no	no	no	yes	no	no	no	no	no	no	no	no	no	no	no	no	no
SL001797	Kallikrein-6	KLK6	2916	2828.4	0.920572	<0.95	no	no	no	no	no	yes	no	no	no	no	no	no	no	no	no	no	no	no	no	no	no	no	no	no	no	no
SL002508	Interleukin-18-binding protein	IL18BP	10817.5	10248.3	0.920572	<0.95	no	no	no	no	no	no	no	no	no	no	no	no	no	no	no	no	no	no	no	no	yes	no	no	no	no	no
SL003862	CD40 ligand	CD40LG	499.95	501.85	0.920572	<0.95	no	no	no	no	no	yes	no	no	no	no	no	no	no	no	no	no	no	no	no	no	no	no	yes	no	no	yes
SL004910	Fructose-bisphosphate aldolase A	ALDOA	41656.1	46073.4	0.920572	<0.95	no	no	no	no	no	no	no	no	no	no	no	no	no	yes	no	no	no	no	no	no	no	no	no	no	no	no
SL006629	NAD-dependent protein deacetylase sirtuin-2	SIRT2	7886.95	7477.55	0.920572	<0.95	no	no	no	no	no	no	no	yes	no	no	no	no	no	no	no	no	no	no	no	no	no	no	no	no	no	no
SL006992	Matrilin-3	MATN3	872.25	879.2	0.920572	<0.95	no	no	no	no	no	no	no	no	yes	no	no	no	no	no	no	no	no	no	no	no	no	no	no	no	no	no
SL008837	CD63 antigen	CD63	1785	1779.2	0.920572	<0.95	no	no	no	no	no	no	no	no	no	no	no	no	no	no	no	no	no	no	no	no	no	no	no	no	no	no
SL010373	Immunoglobulin alpha Fc receptor	FCAR	382.35	389.4	0.920572	<0.95	no	no	no	no	no	no	no	no	no	no	no	no	no	no	no	no	no	no	no	no	no	no	no	no	no	no
SL010374	Methionine aminopeptidase 1	METAP1	793.95	796.5	0.920572	<0.95	no	no	no	no	no	yes	no	no	no	no	no	no	no	no	no	no	no	no	no	no	no	no	no	no	no	yes
SL010512	PIK3CA/PIK3R1	PIK3CA PIK3R1	603.65	591.85	0.920572	<0.95	no	no	no	no	no	yes	no	no	no	no	no	no	no	no	no	no	no	no	no	no	no	no	no	no	yes	no
SL014269	Killer cell immunoglobulin-like receptor 3DL2	KIR3DL2	824.1	825.3	0.920572	<0.95	no	no	no	no	no	no	no	no	no	no	no	no	no	no	no	no	no	no	no	no	no	no	no	no	no	no
SL003643	Glutathione S-transferase P	GSTP1	942.9	963.95	0.93818	<0.95	yes	no	no	no	no	no	no	no	no	no	no	no	no	no	no	no	no	no	no	no	no	no	no	no	no	no
SL005308	Proteasome activator complex subunit 3	PSME3	350.3	332.6	0.93818	<0.95	no	no	no	no	no	no	no	yes	no	no	no	no	no	no	no	no	no	no	no	no	no	no	no	no	no	no
SL001815	Superoxide dismutase [Mn], mitochondrial	SOD2	44830.7	45229.1	0.938182	<0.95	no	no	no	no	no	no	no	no	no	no	no	no	no	no	no	no	no	no	no	no	no	no	no	no	no	no
SL001905	Mesothelin	MSLN	429.1	432.15	0.938182	<0.95	no	no	no	no	no	no	no	no	no	no	no	no	no	no	no	no	no	no	no	no	no	no	no	no	no	no
SL002785	N-terminal pro-BNP	NPPB	6566.15	6565.3	0.938182	<0.95	no	no	no	no	no	no	no	no	no	no	yes	no	no	no	no	no	no	no	no	no	no	no	no	no	no	no
SL004355	C-C motif chemokine 3-like 1	CCL3L1	2392	2312.65	0.938182	<0.95	no	no	no	no	no	no	no	no	no	no	no	no	yes	no	no	no	no	no	no	no	no	no	no	no	no	no
SL004708	Connective tissue-activating peptide III	PPBP	84686.9	77081.6	0.938182	<0.95	no	no	no	no	no	no	no	no	no	no	no	no	no	no	no	no	no	no	no	no	no	no	no	no	no	no
SL005210	Neuronal cell adhesion molecule	NRCAM	15988.2	16320	0.938182	<0.95	no	no	no	no	no	no	no	no	no	no	yes	no	no	no	no	no	no	no	no	no	no	no	no	no	no	no
SL005231	Netrin receptor UNC5D	UNC5D	6228	6651.2	0.938182	<0.95	no	no	no	no	no	no	no	no	no	no	no	no	no	no	no	no	no	no	no	no	no	no	no	no	no	no
SL007145	Nuclear receptor subfamily 1 group D member 1	NR1D1	429.25	424.35	0.938182	<0.95	no	no	no	no	no	no	no	no	no	no	no	no	no	no	no	no	no	no	no	no	no	no	no	no	no	no
SL007151	Glycerol-3-phosphate dehydrogenase [NAD(+)], cytoplasmic	GPD1	3385.55	3832.35	0.938182	<0.95	no	no	no	no	no	no	no	no	no	no	no	no	no	no	no	no	no	no	no	no	no	no	no	no	no	no
SL008414	Ephrin type-B receptor 6	EPHB6	2059	2276.7	0.938182	<0.95	no	no	no	no	no	no	no	no	no	no	no	no	no	no	no	no	no	no	no	no	no	no	no	no	no	no
SL010494	Cyclin-dependent kinase 1:G2/mitotic-specific cyclin-B1 complex	CDC2 CCNB1	312.15	311.55	0.938182	<0.95	no	no	no	no	no	no	no	no	no	no	no	no	no	no	no	no	no	no	no	no	no	no	no	no	no	no
SL013872	Low-density lipoprotein receptor-related protein 1B	LRP1B	38785.4	37330.1	0.938182	<0.95	no	no	no	no	no	no	no	no	no	no	no	no	no	no	no	no	no	no	no	no	no	no	no	no	no	no
SL000449	DnaJ homolog subfamily B member 1	DNAJB1	203.3	206.6	0.946998	<0.95	no	no	no	no	no	no	no	no	no	no	no	no	no	no	no	no	no	no	no	no	no	no	no	no	no	no
SL007373	Peptidyl-prolyl cis-trans isomerase D	PPID	360.75	330.85	0.946998	<0.95	no	no	no	no	no	no	no	no	no	no	no	no	no	no	no	no	no	no	no	no	no	no	no	no	no	no
SL010520	Aurora kinase B	AURKB	1059.85	1051.6	0.946998	<0.95	no	no	no	no	no	no	no	no	no	no	no	no	no	no	no	no	no	no	no	no	no	no	no	no	no	no
SL000009	Receptor tyrosine-protein kinase erbB-2	ERBB2	569.25	578.55	0.955821	<0.95	no	no	no	no	no	yes	no	no	no	no	yes	no	no	no	no	no	no	no	no	no	no	no	no	no	no	yes
SL000582	Baculoviral IAP repeat-containing protein 5	BIRC5	1111.5	1092.45	0.955821	<0.95	no	no	no	no	no	no	no	no	no	no	no	no	no	no	no	no	no	no	no	no	no	no	no	no	no	no
SL005158	C-type lectin domain family 4 member M	CLEC4M	11713	11805.8	0.955821	<0.95	no	no	no	no	no	no	no	no	no	no	no	no	no	no	no	no	no	no	no	no	no	no	no	no	no	yes
SL000045	Insulin-like growth factor-binding protein 3	IGFBP3	1613.1	1685.95	0.955823	<0.95	no	no	no	no	no	no	no	no	no	no	no	no	no	no	no	no	no	no	no	no	no	no	no	no	no	no
SL000268	Angiostatin	PLG	17240.5	17410.7	0.955823	<0.95	no	no	no	no	no	yes	no	no	yes	no	no	no	no	no	no	no	no	no	no	no	no	no	no	no	no	yes
SL000323	Complement component C7	C7	1957.2	1959	0.955823	<0.95	no	no	yes	yes	no	no	no	no	no	no	no	no	no	no	no	no	no	no	no	no	no	no	no	no	no	no
SL000441	Hepatocyte growth factor	HGF	2325.2	1959.75	0.955823	<0.95	no	no	no	no	no	no	no	no	no	yes	no	no	no	no	no	no	no	no	no	no	no	no	no	no	no	no
SL000557	Protein kinase C zeta type	PRKCZ	1082.6	1087.1	0.955823	<0.95	no	no	no	no	no	no	yes	no	no	no	no	no	no	no	no	no	yes	no	no	yes	no	yes	no	no	no	no
SL000638	Cadherin-2	CDH2	2684.25	2712.65	0.955823	<0.95	no	no	no	no	no	no	no	no	no	no	no	no	no	no	no	no	no	no	no	no	no	no	no	no	no	no
SL001716	Interleukin-12	IL12A IL12B	383.15	390.55	0.955823	<0.95	no	no	no	no	yes	no	no	no	no	no	no	no	yes	no	no	no	no	no	no	no	yes	yes	no	no	no	no
SL003307	Cytokine receptor common subunit gamma	IL2RG	1397.2	1438.35	0.955823	<0.95	no	no	no	no	no	no	no	no	no	no	no	no	no	no	no	no	no	no	no	no	no	no	no	no	no	no
SL003739	Tumor necrosis factor receptor superfamily member 6B	TNFRSF6B	722.45	715.2	0.955823	<0.95	no	no	no	no	no	no	no	no	no	no	no	no	no	no	no	no	no	no	no	no	no	no	no	no	no	no
SL004152	Interleukin-18 receptor 1	IL18R1	966.15	989.4	0.955823	<0.95	no	no	no	no	no	no	no	no	no	no	no	no	no	no	no	no	no	no	no	no	yes	yes	no	no	no	no
SL004304	Syntaxin-1A	STX1A	674.3	686.3	0.955823	<0.95	no	no	no	no	no	no	no	no	no	no	no	no	no	no	no	no	no	no	no	no	no	no	no	no	no	no
SL004326	Tumor necrosis factor ligand superfamily member 18	TNFSF18	1035.65	1035.85	0.955823	<0.95	no	no	no	no	no	no	no	no	no	no	no	no	no	no	no	no	no	no	no	no	no	no	no	no	no	no
SL004924	Eukaryotic translation initiation factor 4H	EIF4H	876.85	1099.35	0.955823	<0.95	no	no	no	no	no	no	no	no	no	no	no	no	no	no	no	no	no	no	no	no	no	no	no	no	no	no
SL005730	cGMP-dependent 3',5'-cyclic phosphodiesterase	PDE2A	5094	5099.85	0.955823	<0.95	no	no	no	no	no	no	no	no	no	no	no	no	no	no	no	no	no	no	no	no	no	no	no	no	no	no
SL007059	Lymphocyte antigen 86	LY86	25180.2	25251.2	0.955823	<0.95	no	no	no	no	no	no	no	no	no	no	no	no	no	no	no	no	no	no	no	no	no	no	no	no	no	no
SL007295	Cadherin-15	CDH15	19424.7	18246.2	0.955823	<0.95	no	no	no	no	no	no	no	no	no	no	no	no	no	no	no	no	no	no	no	no	no	no	no	no	no	no
SL007674	T-lymphocyte surface antigen Ly-9	LY9	5717.55	5370.9	0.955823	<0.95	no	no	no	no	no	no	no	no	no	no	no	no	no	no	no	no	no	no	no	no	no	no	no	yes	no	no
SL010461	High affinity immunoglobulin gamma Fc receptor I	FCGR1A	420.35	429.8	0.955823	<0.95	no	no	no	no	no	no	no	no	no	no	no	no	yes	no	no	no	no	no	no	no	no	no	no	no	no	no
SL010522	Cyclin-dependent kinase 8:Cyclin-C complex	CDK8 CCNC	1301.25	1251.2	0.955823	<0.95	no	no	no	no	no	no	no	no	no	no	no	no	no	no	no	no	no	no	no	no	no	no	no	no	no	no
SL011628	Drebrin-like protein	DBNL	2857.1	2799.15	0.955823	<0.95	no	no	no	no	no	no	no	no	no	no	no	no	no	no	no	yes	no	no	no	no	no	no	no	no	no	no
SL012248	Focal adhesion kinase 1	PTK2	337.3	346.25	0.955823	<0.95	no	no	no	no	no	no	no	no	no	no	yes	no	no	no	no	no	no	no	no	no	no	no	no	no	yes	no
SL014469	SHC-transforming protein 1	SHC1	517.2	522.95	0.955823	<0.95	no	no	no	no	no	no	no	no	no	no	no	no	no	no	no	yes	no	no	no	no	no	no	no	no	no	no
SL005209	Neurogenic locus notch homolog protein 3	NOTCH3	657.2	658.25	0.96465	<0.95	no	no	no	no	no	no	no	no	no	no	no	no	no	no	no	no	no	no	no	no	no	no	no	no	no	no
SL000084	Epidermal growth factor	EGF	1672.95	1429.55	0.964651	<0.95	no	no	no	no	no	no	no	no	no	no	yes	no	no	no	no	no	no	no	no	no	no	no	no	no	no	no
SL002071	Gastrin-releasing peptide	GRP	434	429.7	0.964651	<0.95	no	no	no	no	no	no	no	no	no	no	no	no	no	no	no	no	no	no	no	no	no	no	no	no	no	no
SL003060	Fibroblast growth factor receptor 1	FGFR1	657.4	673.75	0.964651	<0.95	no	no	no	no	no	no	no	no	no	no	no	no	no	no	no	no	no	no	no	no	no	no	no	no	no	no
SL007195	CD70 antigen	CD70	831.55	837.85	0.964651	<0.95	no	no	no	no	no	no	no	no	no	no	no	no	no	no	no	no	no	no	no	no	no	no	no	no	no	no
SL003990	Fibroblast growth factor receptor 2	FGFR2	400.7	415.05	0.973484	<0.95	no	no	no	no	no	no	no	no	no	no	yes	no	no	no	no	no	no	no	no	no	no	no	no	no	no	no
SL000346	Cathepsin H	CTSH	1194.55	1235.05	0.973485	<0.95	no	no	no	no	no	no	no	no	no	no	yes	no	no	no	no	no	no	no	no	no	no	yes	no	no	no	no
SL003176	C-C motif chemokine 1	CCL1	1598.75	1601.2	0.973485	<0.95	no	no	no	no	no	no	no	no	no	no	no	no	yes	no	no	no	no	no	no	no	no	no	no	no	no	no
SL003919	Kallikrein-14	KLK14	35675.1	33280.7	0.973485	<0.95	no	no	no	no	no	no	no	no	no	no	no	no	no	no	no	no	no	no	no	no	no	no	no	no	no	no
SL004329	Growth/differentiation factor 5	GDF5	4147.65	3975.6	0.973485	<0.95	no	no	no	no	no	no	no	no	no	no	no	no	no	no	no	no	no	no	no	no	no	no	no	no	no	no
SL004346	Interleukin-20	IL20	344.45	343.9	0.973485	<0.95	no	no	no	no	no	no	no	no	no	no	no	no	no	no	no	no	no	no	no	no	no	no	no	no	no	no
SL004557	CD59 glycoprotein	CD59	2235.3	2098.85	0.973485	<0.95	no	no	no	yes	no	yes	no	no	no	no	no	no	no	no	no	no	no	no	no	no	no	no	no	no	no	no
SL004635	Tumor necrosis factor ligand superfamily member 8	TNFSF8	2823.9	2613.1	0.973485	<0.95	no	no	no	no	no	no	no	no	no	no	no	no	no	no	no	no	no	no	no	no	no	no	no	no	no	no
SL005164	Galectin-2	LGALS2	1223.1	1252	0.973485	<0.95	no	no	no	no	no	no	no	no	no	no	no	no	no	no	no	no	no	no	no	no	no	no	no	no	no	no
SL005187	Interleukin-3 receptor subunit alpha	IL3RA	967.9	1005.45	0.973485	<0.95	no	no	no	no	no	no	no	no	no	no	no	no	no	no	no	no	no	no	no	no	no	no	no	no	no	no
SL005202	Hepatocyte growth factor-like protein	MST1	3435.95	4923.95	0.973485	<0.95	no	no	no	no	no	no	no	no	no	no	no	no	no	no	no	no	no	no	no	no	no	no	no	no	no	no
SL005234	Growth/differentiation factor 9	GDF9	1363.5	1417.45	0.973485	<0.95	no	no	no	no	no	no	no	no	no	no	no	no	no	no	no	no	no	no	no	no	no	no	no	no	no	no
SL005685	Elongation factor 1-beta	EEF1B2	433.45	413.3	0.973485	<0.95	no	no	no	no	no	no	no	no	no	no	no	no	no	no	no	no	no	no	no	no	no	no	no	no	no	no
SL009210	Pro-opiomelanocortin	POMC	1207.6	1027.6	0.973485	<0.95	no	no	no	no	no	no	no	no	no	no	no	no	no	no	no	no	no	no	no	no	no	no	no	no	no	no
SL010513	cAMP-dependent protein kinase catalytic subunit alpha	PRKACA	2735.7	2616.5	0.973485	<0.95	no	no	no	no	no	yes	no	no	no	no	no	no	no	no	no	no	no	no	no	no	no	no	no	no	no	no
SL014069	Proprotein convertase subtilisin/kexin type 7	PCSK7	4638.4	4613.3	0.973485	<0.95	no	no	no	no	no	no	no	no	no	no	no	no	no	no	no	no	no	no	no	no	no	no	no	no	no	no
SL013989	R-spondin-2	RSPO2	352.2	360.5	0.982321	<0.95	no	no	no	no	no	no	no	no	no	no	no	no	no	no	no	no	no	no	no	no	no	no	no	no	no	no
SL003728	Baculoviral IAP repeat-containing protein 3	BIRC3	311.1	305.8	0.99116	<0.95	no	no	no	no	no	no	no	no	no	no	no	no	no	no	no	no	no	no	no	no	no	no	no	no	yes	no
SL004353	Interleukin-17D	IL17D	282.15	278.35	0.99116	<0.95	no	no	no	no	no	no	yes	no	no	no	no	no	no	no	no	no	no	no	no	no	no	no	no	yes	no	no
SL000139	Epiregulin	EREG	1955.2	1926.15	0.99116	<0.95	no	no	no	no	no	yes	no	no	no	no	no	no	no	no	no	no	no	no	no	no	no	no	no	no	yes	no
SL000309	Complement C1q subcomponent	C1QA C1QB C1QC	38848.4	38576.4	0.99116	<0.95	no	no	yes	yes	no	no	no	no	no	no	no	no	no	no	no	no	no	no	no	no	no	no	no	no	no	no
SL000458	Interferon gamma receptor 1	IFNGR1	1367.35	1383	0.99116	<0.95	no	no	no	no	no	no	no	no	no	no	no	no	yes	no	no	no	no	no	no	no	no	no	no	no	no	no
SL000617	Alanine aminotransferase 1	GPT	3942.55	3727	0.99116	<0.95	no	no	no	no	no	no	no	no	no	no	no	no	no	no	no	no	no	no	no	no	no	no	no	no	no	no
SL001947	Melanoma-derived growth regulatory protein	MIA	3227.55	3238.95	0.99116	<0.95	no	no	no	no	no	no	no	no	no	no	no	no	no	no	no	no	no	no	no	no	no	no	no	no	no	no
SL004126	Tumor necrosis factor receptor superfamily member 9	TNFRSF9	502.85	505.7	0.99116	<0.95	no	no	no	no	no	no	no	no	no	no	no	no	no	no	no	no	no	no	no	no	no	no	no	no	no	no
SL004396	Signal transducer and activator of transcription 1-alpha/beta	STAT1	1868.75	1869.05	0.99116	<0.95	no	no	no	no	no	no	no	no	no	no	yes	yes	yes	no	no	no	no	no	no	no	no	no	no	no	no	no
SL005165	Galectin-4	LGALS4	630.9	609.45	0.99116	<0.95	no	no	no	no	no	no	no	no	no	no	no	no	no	no	no	no	no	no	no	no	no	no	no	no	no	no
SL007280	Dipeptidyl peptidase 1	CTSC	761.2	769.2	0.99116	<0.95	no	no	no	no	no	no	no	no	no	no	no	no	no	no	no	no	no	no	no	no	no	yes	no	no	no	no
SL007547	Hepatitis A virus cellular receptor 2	HAVCR2	14264.5	13082.2	0.99116	<0.95	no	no	no	no	no	no	no	no	no	no	no	yes	no	no	no	no	yes	yes	no	no	no	no	no	no	no	no
SL010460	Low affinity immunoglobulin gamma Fc region receptor II-b	FCGR2B	3274	3050.65	0.99116	<0.95	no	no	no	no	no	no	no	no	no	no	no	no	no	no	no	no	no	no	no	no	no	no	yes	no	yes	no
SL010489	Calcium/calmodulin-dependent protein kinase type 1	CAMK1	4927.4	4767.4	0.99116	<0.95	no	no	no	no	no	no	no	no	no	no	no	no	no	no	no	no	no	no	no	no	no	no	no	no	no	no
SL011202	Alpha-soluble NSF attachment protein	NAPA	1655.8	1865.7	0.99116	<0.95	no	no	no	no	no	no	no	no	no	no	no	no	no	no	no	no	no	no	no	no	no	no	no	no	no	no
SL011549	AT-rich interactive domain-containing protein 3A	ARID3A	526.6	518.25	0.99116	<0.95	no	no	no	no	no	no	no	no	no	no	no	no	no	no	no	no	no	no	no	no	no	no	no	no	no	no
SL000283	Beta-2-microglobulin	B2M	2335	2341	1	<0.95	no	no	no	no	no	no	yes	no	no	no	no	no	yes	no	no	no	no	no	no	no	no	yes	no	no	yes	no
SL001999	E3 ubiquitin-protein ligase Mdm2	MDM2	259	261.6	1	<0.95	no	no	no	no	no	no	no	yes	no	no	no	no	no	no	no	no	no	no	no	no	no	no	no	no	no	no
SL003522	Endoplasmic reticulum resident protein 29	ERP29	5597.5	5595.85	1	<0.95	no	no	no	no	no	no	no	no	no	no	no	no	no	no	no	no	no	no	no	no	no	no	no	no	no	no
SL003849	Fibroblast growth factor 9	FGF9	339.1	332.9	1	<0.95	no	no	no	no	no	no	no	no	no	no	no	no	no	no	no	no	no	no	no	no	no	no	no	no	no	no
SL004347	Interleukin-22	IL22	11264.8	11298.3	1	<0.95	no	yes	no	no	no	no	no	no	no	no	no	no	no	no	no	no	no	no	no	no	no	no	no	yes	no	no
SL004400	Coagulation factor IXab	F9	5893.25	5925.25	1	<0.95	no	no	no	no	no	yes	no	no	no	no	no	no	no	no	no	no	no	no	no	no	no	no	no	no	no	yes
SL005227	NKG2D ligand 1	ULBP1	745.7	755.25	1	<0.95	no	no	no	no	yes	no	no	no	no	no	no	no	no	no	no	no	no	no	no	no	no	no	no	no	no	no
SL007228	Protein kinase C iota type	PRKCI	1417.35	1443.35	1	<0.95	no	no	no	no	no	no	no	no	no	no	no	no	no	no	no	no	no	no	no	no	no	no	no	no	no	no
SL009207	Dynactin subunit 2	DCTN2	2423.5	2525.65	1	<0.95	no	no	no	no	no	no	no	no	no	no	no	no	no	no	no	no	no	no	no	no	no	no	no	no	no	no
SL010467	Repulsive guidance molecule A	RGMA	16468.9	16390.9	1	<0.95	no	no	no	no	no	no	no	no	no	no	no	no	no	no	no	no	no	no	no	no	no	no	no	no	no	no
SL010973	Proteasome subunit alpha type-1	PSMA1	723.75	724.5	1	<0.95	no	no	no	no	no	no	no	yes	no	no	no	no	no	no	no	no	no	no	no	no	no	no	no	no	no	no
SL016130	Transcription factor IIIB 90 kDa subunit	BRF1	3545.45	3633.75	1	<0.95	no	no	no	no	no	no	no	no	no	no	no	no	no	no	no	no	no	no	no	no	no	no	no	no	no	no
SL017128	Leucine-rich repeat serine/threonine-protein kinase 2	LRRK2	20624.8	19309.5	1	<0.95	no	no	no	no	no	no	no	no	no	no	no	no	no	no	yes	no	no	no	no	no	no	no	no	no	no	no
