# Supplementary material for: Definition and Independent Validation of a Proteomic-Classifier in Ovarian Cancer
Source: Cancers (Basel). 2020 Sep 4;12(9):2519. doi: 10.3390/cancers12092519 (PMC7564837; doi:10.3390/cancers12092519)
Supplement: Supplementary file 1 [file cancers-12-02519-s001.zip › UnivariateMSFeatureAssociation.xlsx]

## Sheet: Single Feature Stats
MS feature	Good Mean	Poor Mean	Good Median	Poor Median	t-test p value	Mann-Whitney p value
3083	0.124978	0.148113	0.122791	0.146171	<0.000001	<0.000001
3105	0.0528229	0.0836716	0.0520227	0.0787549	<0.000001	<0.000001
3130	0.075302	0.102054	0.0741199	0.101552	<0.000001	<0.000001
3155	0.0507841	0.0575628	0.0512905	0.0556745	0.000138006	0.00114262
3177	0.033371	0.0511988	0.0328499	0.049966	<0.000001	<0.000001
3195	0.0393696	0.0495978	0.0392098	0.0480877	1.9279e-06	1.25623e-06
3213	0.272094	0.302147	0.268446	0.29936	0.000713266	0.00169326
3239	0.0594612	0.0960023	0.0596909	0.0934062	<0.000001	<0.000001
3260	0.0464957	0.0562721	0.0456784	0.0558834	<0.000001	<0.000001
3283	0.0618839	0.0712433	0.0605195	0.0694615	2.68175e-05	1.24012e-05
3316	0.552997	0.613359	0.545079	0.608683	2.58005e-05	8.4497e-05
3361	0.0929314	0.126982	0.0888033	0.124071	<0.000001	<0.000001
3393	0.0538075	0.0677986	0.0523362	0.0690093	<0.000001	<0.000001
3419	0.11357	0.140661	0.113368	0.139192	<0.000001	<0.000001
3444	0.0378083	0.0472166	0.0356768	0.0465646	<0.000001	<0.000001
3461	0.0350336	0.0328155	0.0342563	0.0318516	0.0167841	0.0118143
3556	0.100764	0.13466	0.09983	0.132612	<0.000001	<0.000001
3593	0.0401707	0.0589173	0.0394655	0.0577293	<0.000001	<0.000001
3679	0.0715423	0.0800795	0.0716558	0.0780682	<0.000001	2.03074e-06
3702	0.0274282	0.0530469	0.0262283	0.0483231	<0.000001	<0.000001
3773	0.0520745	0.0760067	0.050399	0.074667	<0.000001	<0.000001
3818	0.0726535	0.0855287	0.0713988	0.0843299	<0.000001	<0.000001
3840	0.0366676	0.0643229	0.0349093	0.0511747	<0.000001	<0.000001
3891	0.015738	0.0389608	0.0146378	0.0212392	9.73549e-05	<0.000001
3906	0.0309554	0.0329198	0.0302466	0.0329552	0.0342567	0.0185318
3926	0.0348385	0.0664922	0.0335815	0.0618937	<0.000001	<0.000001
3950	0.0351551	0.0425919	0.0343162	0.0418189	<0.000001	<0.000001
4011	0.0758019	0.0976071	0.0733674	0.0953819	<0.000001	<0.000001
4030	0.0137291	0.0205462	0.0131519	0.0197935	<0.000001	<0.000001
4049	0.0341206	0.0508959	0.033443	0.0499461	<0.000001	<0.000001
4095	0.0835985	0.118871	0.0807847	0.110336	<0.000001	<0.000001
4119	0.0348408	0.0541202	0.0312001	0.0494877	<0.000001	<0.000001
4133	0.0454622	0.0621152	0.0427039	0.0586404	1.64459e-06	3.89105e-06
4211	0.0243542	0.04002	0.0240863	0.0371199	<0.000001	<0.000001
4250	0.0223005	0.0350621	0.021956	0.0324669	<0.000001	<0.000001
4267	0.024901	0.0427101	0.0235131	0.0339626	<0.000001	<0.000001
4289	0.10989	0.135707	0.110213	0.132127	<0.000001	<0.000001
4342	0.163449	0.158854	0.162922	0.155906	0.272865	0.341576
4360	0.0254158	0.0493714	0.0245821	0.0460297	<0.000001	<0.000001
4381	0.039706	0.026681	0.0349378	0.024711	<0.000001	<0.000001
4407	0.243659	0.31397	0.23955	0.298143	<0.000001	<0.000001
4433	0.0227045	0.0258262	0.0219152	0.0253721	0.00551515	0.00692964
4444	0.0106604	0.0154443	0.00816924	0.0122307	0.0282739	5.87687e-06
4461	0.394789	0.552386	0.385997	0.525884	<0.000001	<0.000001
4509	0.0385858	0.0539308	0.037296	0.0532624	<0.000001	<0.000001
4566	0.119468	0.156989	0.118687	0.155533	<0.000001	<0.000001
4587	0.0329519	0.0212344	0.0316882	0.0204437	<0.000001	<0.000001
4600	0.0286101	0.026976	0.0272279	0.0265603	0.0639361	0.0884725
4626	0.0783557	0.0627161	0.0759472	0.0601076	<0.000001	<0.000001
4642	0.0533654	0.0576913	0.0528761	0.0562002	0.00127791	0.00179581
4680	0.0488156	0.0848124	0.0429174	0.0803677	<0.000001	<0.000001
4713	0.447143	0.463308	0.44169	0.450703	0.423169	0.576304
4756	0.0274355	0.0471451	0.0268948	0.0456336	<0.000001	<0.000001
4776	0.032502	0.0698208	0.0221017	0.0488035	<0.000001	1.77507e-06
4791	0.11767	0.268676	0.105008	0.218428	<0.000001	<0.000001
4819	0.12289	0.125881	0.118179	0.12408	0.501252	0.567914
4858	0.169786	0.277597	0.165185	0.277228	<0.000001	<0.000001
4893	0.0413837	0.0616916	0.0414446	0.0604848	<0.000001	<0.000001
4919	0.0277131	0.0385629	0.0274256	0.0368825	<0.000001	<0.000001
4938	0.0390968	0.0541581	0.0397691	0.0514739	<0.000001	<0.000001
4964	0.0568087	0.0823121	0.0561005	0.0827022	<0.000001	<0.000001
5000	0.0295375	0.0440124	0.028107	0.0411821	<0.000001	<0.000001
5020	0.0159568	0.029721	0.0152861	0.0279667	<0.000001	<0.000001
5041	0.0225777	0.0202014	0.0170837	0.018044	0.219486	0.620849
5055	0.0200894	0.041497	0.0156909	0.027683	<0.000001	<0.000001
5071	0.0666332	0.135577	0.0606297	0.116697	<0.000001	<0.000001
5106	0.0729895	0.114289	0.0711577	0.110161	<0.000001	<0.000001
5186	0.0656474	0.0893298	0.0662433	0.0860335	<0.000001	<0.000001
5224	0.0314931	0.0385394	0.0307095	0.0373476	<0.000001	<0.000001
5288	0.0650358	0.0730234	0.0614862	0.0719735	0.000382669	<0.000001
5362	0.0270232	0.030257	0.0247833	0.0290502	0.00590714	2.58114e-05
5408	0.0342771	0.0422034	0.0332867	0.0415533	<0.000001	<0.000001
5432	0.0135	0.0150613	0.0129037	0.0144975	0.00418315	0.00416351
5453	0.0237972	0.035498	0.0231689	0.0339823	<0.000001	<0.000001
5521	0.0193532	0.0237254	0.0193241	0.0229372	<0.000001	<0.000001
5552	0.0252114	0.035808	0.0250022	0.0343664	<0.000001	<0.000001
5574	0.0157253	0.0274485	0.0152317	0.0250574	<0.000001	<0.000001
5693	0.0110195	0.02454	0.0109246	0.0151962	8.627e-05	<0.000001
5708	0.0264498	0.0274964	0.0262075	0.0254801	0.440212	0.188113
5720	0.00728415	0.0469739	0.0065403	0.0129637	1.43594e-06	<0.000001
5734	0.011187	0.0553787	0.0108848	0.018703	5.47513e-05	<0.000001
5750	0.0103241	0.0284737	0.00911786	0.0125099	0.000565624	1.08243e-05
5764	0.0218761	0.257872	0.0152113	0.0714235	<0.000001	<0.000001
5779	0.0177968	0.0495731	0.0168175	0.028521	<0.000001	<0.000001
5795	0.00948933	0.0169598	0.0088798	0.0101723	0.000211781	0.00019606
5810	0.00819823	0.0734376	0.00729867	0.0228701	<0.000001	<0.000001
5823	0.0228284	0.0469611	0.0222141	0.0303666	1.3009e-06	<0.000001
5840	0.020897	0.377599	0.0127679	0.0821642	9.18646e-06	<0.000001
5864	0.025999	0.0683823	0.0252755	0.0392336	<0.000001	<0.000001
5889	0.012597	0.0983284	0.0108407	0.0264451	1.62181e-05	<0.000001
5910	0.0225605	0.0298627	0.0220622	0.0256602	0.000185252	0.000192261
5935	0.0144724	0.0536313	0.0138207	0.0250369	2.99132e-06	<0.000001
5964	0.0180741	0.0508183	0.017077	0.0296155	<0.000001	<0.000001
5988	0.0163588	0.031073	0.0162161	0.0242273	<0.000001	<0.000001
6009	0.0192525	0.0301249	0.0191497	0.0259997	<0.000001	<0.000001
6029	0.0169074	0.0196564	0.0165742	0.0186745	<0.000001	8.32079e-06
6062	0.00997497	0.0159323	0.00956677	0.0141207	<0.000001	<0.000001
6083	0.0255903	0.0331946	0.025384	0.0316731	<0.000001	<0.000001
6109	0.0187226	0.025651	0.0186159	0.023907	<0.000001	<0.000001
6149	0.0165508	0.031085	0.0167718	0.0243271	<0.000001	<0.000001
6175	0.0124674	0.0171786	0.0124645	0.0156722	<0.000001	<0.000001
6194	0.0221193	0.0269647	0.022064	0.0263113	<0.000001	<0.000001
6214	0.025361	0.0418393	0.0239581	0.0368941	<0.000001	<0.000001
6284	0.0532258	0.0738999	0.04926	0.0662195	<0.000001	<0.000001
6301	0.0161142	0.0201262	0.0157929	0.01992	<0.000001	<0.000001
6331	0.0254721	0.0315079	0.024965	0.0293129	<0.000001	4.81453e-06
6393	0.0802043	0.0901567	0.0792039	0.0896892	0.000211904	0.000136006
6479	1.51525	1.80631	1.48658	1.78009	<0.000001	<0.000001
6565	0.0521078	0.0602413	0.0507734	0.0607386	0.000191391	0.000376144
6589	0.101959	0.113519	0.0989765	0.113959	0.00343226	0.00751608
6675	2.50503	2.75514	2.47128	2.76223	0.000411966	0.000741608
6798	0.0657328	0.0612812	0.063905	0.0609799	0.00110057	0.00489762
6838	0.194556	0.225019	0.190084	0.221217	<0.000001	1.6288e-06
6859	0.115435	0.100175	0.113887	0.103531	9.31239e-06	1.08243e-05
6897	0.0572351	0.0431239	0.0476154	0.0368316	0.0028242	<0.000001
6940	0.67035	0.491998	0.683901	0.496766	<0.000001	<0.000001
6956	0.068727	0.0691478	0.0404775	0.0389373	0.973678	0.315927
6971	0.102299	0.0640997	0.0999128	0.0634824	<0.000001	<0.000001
6995	0.0843347	0.0543374	0.0811392	0.0508998	<0.000001	<0.000001
7020	0.0226563	0.0289705	0.0217695	0.0264171	3.75819e-05	1.49414e-06
7034	0.0346316	0.02177	0.0339258	0.0199737	<0.000001	<0.000001
7047	0.15478	0.119384	0.152613	0.121189	<0.000001	<0.000001
7060	0.0216344	0.0229582	0.0178754	0.0189923	0.485315	0.0961049
7073	0.0209021	0.022928	0.0192851	0.0216782	0.0693399	0.0132058
7144	0.0903563	0.0864149	0.0912691	0.0868579	0.037641	0.0358838
7189	0.0308474	0.030688	0.0317123	0.0306137	0.854402	0.548019
7244	0.019186	0.0256856	0.0189407	0.024655	<0.000001	<0.000001
7293	0.0207473	0.0272	0.0201482	0.0265857	<0.000001	<0.000001
7318	0.0130362	0.0117187	0.0128386	0.0112784	0.0174303	0.0104798
7333	0.0134831	0.0122359	0.0134082	0.0118784	0.0138522	0.00968939
7390	0.0377079	0.0536555	0.0375344	0.0516122	<0.000001	<0.000001
7449	0.0717423	0.0901253	0.0724956	0.0915214	<0.000001	<0.000001
7736	0.0210235	0.0268882	0.0203034	0.0260773	<0.000001	<0.000001
7751	0.00693175	0.0121414	0.00679367	0.00932474	<0.000001	<0.000001
7768	0.00938125	0.0102244	0.0088937	0.00979874	0.119566	0.0852907
7789	0.0214217	0.0254595	0.0207179	0.0249746	<0.000001	<0.000001
7820	0.022456	0.0293528	0.0218441	0.0275113	<0.000001	<0.000001
7995	0.0140915	0.0210078	0.0107297	0.0166254	2.34699e-05	<0.000001
8019	0.0221434	0.0251462	0.0208402	0.025062	0.00106796	4.03216e-06
8153	0.037538	0.0447693	0.0349037	0.0427669	1.28245e-06	<0.000001
8216	0.166329	0.293192	0.151601	0.251067	<0.000001	<0.000001
8315	0.00878062	0.00973134	0.00781082	0.00955083	0.0293402	0.0066274
8366	0.0176189	0.0220119	0.0171677	0.0214251	<0.000001	<0.000001
8411	0.0179568	0.0298716	0.0164277	0.0259473	<0.000001	<0.000001
8429	0.0171349	0.0226922	0.0160052	0.0210638	<0.000001	<0.000001
8475	0.0125224	0.0165406	0.0125984	0.0163051	<0.000001	<0.000001
8489	0.00594598	0.0126704	0.00587034	0.0120681	<0.000001	<0.000001
8529	0.040426	0.039945	0.0406211	0.0386213	0.711426	0.430563
8565	0.057298	0.0503834	0.0553948	0.0493775	0.000300152	0.000959395
8592	0.0785032	0.0651767	0.0699781	0.0567748	0.00539369	0.00863455
8659	0.0339542	0.0464176	0.0330878	0.0435074	<0.000001	<0.000001
8767	0.130289	0.0701528	0.111667	0.0611472	<0.000001	<0.000001
8821	0.806163	1.05947	0.781132	1.04187	<0.000001	<0.000001
8872	0.11825	0.138769	0.110139	0.138352	1.45368e-05	1.93963e-05
8892	0.0474896	0.0476271	0.0415545	0.0403823	0.98766	0.22814
8925	1.25732	1.83505	1.22412	1.71911	<0.000001	<0.000001
8961	0.0086899	0.0177913	0.0081627	0.0160289	<0.000001	<0.000001
8978	0.0259299	0.0263948	0.0245542	0.0255253	0.651342	0.498273
8999	0.0477669	0.0544358	0.0451853	0.0525651	0.00352625	0.0105544
9020	0.0895949	0.118788	0.0869747	0.115387	<0.000001	<0.000001
9037	0.0326985	0.0440826	0.0325594	0.0447529	<0.000001	<0.000001
9078	0.0399815	0.0471261	0.0399434	0.0463432	<0.000001	<0.000001
9097	0.0169494	0.0211632	0.0162761	0.020333	1.67331e-06	<0.000001
9133	0.31846	0.403302	0.307159	0.387716	<0.000001	2.46665e-06
9208	0.0169052	0.0190257	0.0163089	0.0182178	0.000130066	5.46277e-05
9244	0.0147092	0.0193362	0.0146255	0.0185657	<0.000001	<0.000001
9263	0.011542	0.0149833	0.0114054	0.0143553	<0.000001	<0.000001
9289	0.060435	0.0742542	0.0587626	0.0717079	<0.000001	<0.000001
9320	0.0546044	0.0880598	0.051332	0.0798282	<0.000001	<0.000001
9375	0.394276	0.413916	0.385932	0.406272	0.0825818	0.0931832
9454	1.36957	1.41287	1.33683	1.36614	0.49366	0.749358
9520	0.0280857	0.0434373	0.0274195	0.0405387	<0.000001	<0.000001
9585	0.101664	0.175939	0.0981232	0.169626	<0.000001	<0.000001
9627	0.112431	0.11567	0.112251	0.114421	0.517335	0.613899
9654	0.143111	0.153699	0.130454	0.14611	0.148466	0.188942
9724	0.429542	0.712589	0.415191	0.709591	<0.000001	<0.000001
9934	0.114263	0.161116	0.109469	0.154415	<0.000001	<0.000001
10140	0.0162613	0.0176351	0.0147531	0.01684	0.0799744	0.00236059
10162	0.00905569	0.00993325	0.00758988	0.00906391	0.245548	0.00948327
10185	0.0131598	0.015452	0.0123382	0.0145224	0.000127602	2.18992e-05
10211	0.0167941	0.0174413	0.0159903	0.0167677	0.344441	0.303009
10262	0.0158301	0.0169114	0.0112909	0.0139754	0.556014	1.38806e-05
10306	0.00768305	0.0104186	0.0065701	0.00894013	0.000204864	<0.000001
10350	0.0336973	0.0337157	0.0274386	0.0291555	0.994779	0.198242
10450	0.0127991	0.0167469	0.0101587	0.0144984	0.000451979	6.32484e-05
10483	0.013979	0.0165905	0.0128841	0.0158424	4.4758e-05	1.15872e-05
10564	0.0510985	0.0559231	0.0513567	0.0562818	2.91865e-05	1.98301e-05
10638	0.0247915	0.0277925	0.0243947	0.0278793	<0.000001	<0.000001
10738	0.021014	0.0262192	0.0208403	0.0251731	<0.000001	<0.000001
10776	0.0038599	0.00473254	0.00272205	0.00378792	0.0913483	<0.000001
10791	0.00671875	0.00786063	0.00655212	0.00747856	1.52183e-06	6.08627e-06
10848	0.0289005	0.0442446	0.0267192	0.0393277	<0.000001	<0.000001
10963	0.00658848	0.00997028	0.00649772	0.00968093	<0.000001	<0.000001
11056	0.0178254	0.0262704	0.0170455	0.0244748	<0.000001	<0.000001
11107	0.00927076	0.0129245	0.00909579	0.0117523	<0.000001	<0.000001
11152	0.0137708	0.0213595	0.0137438	0.0181593	<0.000001	<0.000001
11305	0.0124762	0.0163881	0.0122306	0.015942	<0.000001	<0.000001
11392	0.00933057	0.0475812	0.00930274	0.0173199	8.87367e-05	<0.000001
11443	0.0136573	0.142907	0.0115705	0.0436813	<0.000001	<0.000001
11485	0.0103404	0.146228	0.00930809	0.0275957	1.07084e-05	<0.000001
11531	0.0533187	0.761943	0.0339973	0.246534	<0.000001	<0.000001
11584	0.00915884	0.0621906	0.00893881	0.0218871	1.04952e-06	<0.000001
11635	0.0260024	0.338911	0.0191546	0.0987116	<0.000001	<0.000001
11686	0.0458846	0.899544	0.0247656	0.207472	5.20412e-06	<0.000001
11733	0.0236977	0.103514	0.0202096	0.0469549	<0.000001	<0.000001
11756	0.00616633	0.0425091	0.00511518	0.0124882	<0.000001	<0.000001
11786	0.0187864	0.22835	0.0146789	0.057576	8.58315e-06	<0.000001
11843	0.0128915	0.0447806	0.0122771	0.0223815	<0.000001	<0.000001
11890	0.0116306	0.0814887	0.0103054	0.0255647	4.90574e-06	<0.000001
11913	0.0082158	0.0679856	0.0073612	0.0213776	2.73244e-06	<0.000001
11938	0.00815828	0.00948105	0.00783451	0.00871234	0.00357217	0.00323533
11997	0.0106625	0.0420998	0.0102363	0.0176974	2.15805e-06	<0.000001
12117	0.0139113	0.0341091	0.0133475	0.0216751	<0.000001	<0.000001
12161	0.00693089	0.0080092	0.00691088	0.00752146	0.000422924	0.00122458
12290	0.0167917	0.0283178	0.0167446	0.0227179	<0.000001	<0.000001
12574	0.101171	0.143099	0.0933465	0.129118	<0.000001	<0.000001
12676	0.0362906	0.0527983	0.0337779	0.0469846	<0.000001	<0.000001
12738	0.0319702	0.0520283	0.0307802	0.0514333	<0.000001	<0.000001
12789	0.0284144	0.0442286	0.0278098	0.0412099	<0.000001	<0.000001
12918	0.276128	0.571733	0.270326	0.524364	<0.000001	<0.000001
13031	0.0067867	0.0111418	0.00649438	0.0104522	<0.000001	<0.000001
13077	0.0426867	0.0904841	0.0421384	0.0811892	<0.000001	<0.000001
13135	0.0148426	0.0356597	0.0140089	0.0311756	<0.000001	<0.000001
13276	0.00601389	0.00980168	0.00578474	0.00932328	<0.000001	<0.000001
13326	0.0205806	0.0447219	0.0198174	0.0391555	<0.000001	<0.000001
13364	0.00825247	0.0104489	0.00808357	0.0102707	<0.000001	<0.000001
13524	0.0146353	0.0220301	0.0144389	0.0214953	<0.000001	<0.000001
13570	0.0155576	0.0137278	0.0155546	0.0134771	0.00011369	1.91828e-05
13613	0.0223427	0.0152465	0.0211079	0.014567	<0.000001	<0.000001
13724	0.154737	0.104045	0.153136	0.101467	<0.000001	<0.000001
13796	0.0597978	0.0486526	0.0382184	0.0314829	0.233539	0.000397894
13881	1.30034	0.976682	1.32433	0.992538	<0.000001	<0.000001
13918	0.104834	0.0966182	0.0586766	0.0481797	0.706232	3.29277e-06
13944	0.239268	0.174425	0.232833	0.180301	<0.000001	<0.000001
13981	0.289045	0.214732	0.287538	0.212218	<0.000001	<0.000001
14068	1.46141	1.54911	1.44037	1.54424	0.0204897	0.0258141
14175	0.536837	0.578066	0.538917	0.574639	0.00814619	0.00869734
14255	0.11686	0.12415	0.116702	0.120802	0.0379311	0.0742736
14302	0.063614	0.0593094	0.0642823	0.0597707	0.00540338	0.00453457
14431	0.0463407	0.05323	0.0466304	0.0522678	0.00141282	0.00436234
14541	0.127318	0.163447	0.123565	0.15881	<0.000001	<0.000001
14643	0.0204899	0.0209504	0.0200002	0.0207543	0.535652	0.600103
14700	0.0136999	0.0147945	0.0136262	0.0146458	0.00408346	0.00698121
14787	0.0260434	0.0525182	0.0248506	0.0490042	<0.000001	<0.000001
14882	0.0150133	0.0232421	0.0148164	0.0227211	<0.000001	<0.000001
18271	0.0180264	0.0255969	0.0179283	0.0246375	<0.000001	<0.000001
18570	0.00933319	0.018452	0.00848147	0.0157601	<0.000001	<0.000001
18631	0.0589199	0.131702	0.0505822	0.119944	<0.000001	<0.000001
18730	0.011507	0.0198571	0.0108666	0.0192139	<0.000001	<0.000001
18849	0.0201168	0.0373991	0.0189837	0.0349694	<0.000001	<0.000001
20759	0.00706789	0.00978498	0.00623226	0.00828051	2.51334e-05	2.88565e-06
21157	0.17092	0.167306	0.1698	0.163197	0.279493	0.21236
21805	0.0415423	0.0494505	0.0403134	0.0485006	<0.000001	<0.000001
22604	0.0175171	0.0215258	0.0174666	0.0219952	<0.000001	<0.000001
23033	0.0232897	0.243104	0.0158651	0.131984	<0.000001	<0.000001
23130	0.0115769	0.0500187	0.0108841	0.0273988	<0.000001	<0.000001
23247	0.0121198	0.0890438	0.0101268	0.0493578	<0.000001	<0.000001
23353	0.0117067	0.0251319	0.0113758	0.0187414	<0.000001	<0.000001
23467	0.0168739	0.0389962	0.0168541	0.0295149	<0.000001	<0.000001
25185	0.0187165	0.0289806	0.0184807	0.0281492	<0.000001	<0.000001
25474	0.0491218	0.0854489	0.0478147	0.0831071	<0.000001	<0.000001
25570	0.0223627	0.0378072	0.0223319	0.0369306	<0.000001	<0.000001
25686	0.0278036	0.0442213	0.0276484	0.0424151	<0.000001	<0.000001
27963	0.23033	0.205911	0.217504	0.193229	0.00561095	0.00740626
28134	1.94306	2.12176	1.95093	2.08237	0.0032123	0.00724422
28339	0.725872	0.798348	0.724792	0.786977	0.000920819	0.0023222
28860	0.0431459	0.0446085	0.0420357	0.044595	0.481443	0.520437
28973	0.0548127	0.0801155	0.052436	0.0756646	<0.000001	<0.000001
29079	0.0350794	0.0460224	0.0347099	0.044812	<0.000001	<0.000001
